# Supplementary material for: Circulating microRNA signature of genotype‐by‐age interactions in the long‐lived Ames dwarf mouse
Source: Aging Cell. 2015 Jul 14;14(6):1055–66. doi: 10.1111/acel.12373 (PMC4693471; doi:10.1111/acel.12373)
Supplement: Supplementary file 2 — Table S1 Circulating miRNAs exhibiting significant GbA in df/df and N mice, 0.10<FDR<0.38. [file ACEL-14-1055-s002.xlsx]

## Sheet: Sheet1
Table S1. Circulating miRNAs exhibiting significant GbA in df/df and N mice, 0.10<FDR<0.38.
				Age effect in Normal3				Age effect in df/df3				GbA interaction4			Pattern
Mus musculus miRNA1	Family	CPM2	FC	Pvalue	FDR		FC	Pvalue	FDR		FC	Pvalue	FDR
miRNAs whose serum abundance increases with age in normal mice but remains unchanged in df/df mice
mmu-miR-150-5p	mir-150	1094.96	2.25502	0.00275672	0.023008		-1.10846	0.577541	0.982181		-2.4996	0.0114961	0.207887		A
mmu-miR-215-5p	mir-192	4931.51	2.2187	0.0115346	0.0616507		-1.42044	0.186644	0.694867		-3.15153	0.00641377	0.151281
miRNAs whose serum abundance decreases with age in normal mice but remains unchanged in df/df mice
mmu-miR-199a-5p	mir-199	194.3	-6.29823	2.88665e-06	9.11747e-05		-1.80085	0.110317	0.603075		3.49736	0.0187461	0.280773		B
mmu-miR-199b-5p	mir-199	283.157	-6.16115	2.91467e-06	9.11747e-05		-1.63177	0.110468	0.603075		3.77574	0.0187963	0.280773
mmu-miR-668-5p	mir-668	3.64562	-3.95437	0.00127566	0.0128157		-1.37448	0.158729	0.639453		2.87698	0.0344987	0.373247
mmu-miR-409-5p	mir-154	15.0942	-7.00778	1.79558e-05	0.000423524		-1.45195	0.242434	0.752625		4.82647	0.0139866	0.233468
mmu-miR-323-5p	mir-154	2.21608	-5.26323	0.000740697	0.00837142		-1.38738	0.525486	0.957779		3.79364	0.0188907	0.280773
mmu-miR-144-5p	mir-144	435.852	-1.75169	0.00189471	0.0164461		1.19811	0.687173	1		2.0987	0.0125681	0.21645
mmu-miR-382-5p	mir-154	5.57599	-8.7471	0.000427217	0.00520821		-1.40365	0.657478	1		6.23171	0.0108974	0.200401
mmu-miR-99a-5p	mir-10	77.2258	-2.30066	0.00544485	0.0355883		1.21008	0.541061	0.969218		2.78399	0.0158244	0.255804
mmu-miR-487b-5p	mir-154	2.25894	-7.47773	0.0147597	0.0755389		-1.3766	0.606174	1		5.43202	0.0349865	0.373947
mmu-miR-497-5p	mir-497	59.3129	-2.84785	0.00026805	0.00382677		-1.18671	0.460427	0.904457		2.39979	0.0349865	0.373947
mmu-miR-125b-5p	mir-10	103.949	-2.85398	0.00136178	0.0133356		1.18668	0.613051	1		3.38677	0.00803027	0.165822
mmu-miR-133b-5p	mir-133	22.694	-6.56227	0.00171578	0.0152592		-1.30778	0.391953	0.849365		5.01787	0.0264211	0.326443
mmu-miR-218-5p	mir-218	6.20963	-9.88546	4.78767e-05	0.000944477		-1.30403	0.618715	1		7.58072	0.00523732	0.138597
mmu-miR-708-5p	mir-708	3.3635	-5.14114	0.00237479	0.0202886		-1.23598	0.974617	1		4.15958	0.024561	0.326443
mmu-miR-341-5p	mir-341	10.1143	-5.71368	0.00162347	0.0148022		-1.14538	0.860408	1		4.98845	0.0211691	0.306247
mmu-miR-224-5p	mir-224	12.9445	-4.35021	0.0013709	0.0133356		1.05973	0.926609	1		4.61005	0.0150442	0.247317
mmu-miR-667-5p	mir-667	2.3551	-3.56272	0.345397	0.567812		-1.03202	0.336434	0.793408		3.45216	0.0349865	0.373947
mmu-miR-100-5p	mir-10	54.9441	-3.2878	0.00100425	0.0105788		1.0302	0.849191	1		3.38709	0.0246931	0.326443
miRNAs whose serum abundance does not change with age in normal mice but increases in df/df mice
mmu-miR-92b-5p	mir-25	55.8308	1.08037	0.906634	1		2.96654	0.00236388	0.0754355		2.74586	0.0237837	0.326443		D
1 Names of mature miRNAs of Mus musculus in miRbase v.21 (GRCm38) that match precursor sequences predicted by miRDeep2, and have an randfold p-value < 0.05.
2 Average known miRNA read counts-per-million computed over all libraries and taking into account the estimated dispersions and the libraries sizes.
3 Fold change, Pvalue and FDR for differential abundance were computed by EdgeR from pairwise comparisons for each miRNA between the young and old groups within each of the indicated genotypes. Age effect is considered significant if |FC| ≥ 1.5 and PValue < 0.05.
4 Genotype-by-age interaction. Fold change of the interaction represents the difference of the fold changes between df/df and N with respect to age. Only miRNAs with an interaction |FC| > 1.5 and a PValue < 0.05 are reported.
