# Supplementary material for: Circulating microRNA signature of genotype‐by‐age interactions in the long‐lived Ames dwarf mouse
Source: Aging Cell. 2015 Jul 14;14(6):1055–66. doi: 10.1111/acel.12373 (PMC4693471; doi:10.1111/acel.12373)
Supplement: Supplementary file 3 — Table S2 Gene Ontology enrichment analysis of transcripts putatively targeted by the miRNAs whose serum abundance increases with age in normal mice but remains unchanged in df/df mice (pattern A). (a) KEGG pathways enrichment analysis of transcripts putative targeted by the miRNAs whose serum abundance increases with age in normal mice but remains unchanged in df/df mice (pattern A). [file ACEL-14-1055-s003.xlsx]

## Sheet: S1 (2)
Table S2. Gene Ontology enrichment analysis of transcripts putatively targeted by the miRNAs whose serum abundance increases with age in normal mice but remains unchanged in df/df mice (pattern A).
GO term ID1	Description	Frequency2	Log10 p-value3
GO:0003001	generation of a signal involved in cell-cell signaling	0.00159	-5.4634
GO:0006836	neurotransmitter transport	0.00046	-5.6925
GO:0010557	positive regulation of macromolecule biosynthetic process	0.0025	-9.0259
GO:0035295	tube development	0.00044	-3.8069
GO:0007267	cell-cell signaling	0.00058	-4.6676
GO:0008283	cell proliferation	0.00105	-3.2403
GO:0050808	synapse organization	0.00011	-3.4101
GO:0006915	apoptotic process	0.00247	-3.2132
GO:0006351	transcription, DNA-templated	0.09014	-6.6198
GO:0007269	neurotransmitter secretion	6e-05	-4.2874
GO:0032268	regulation of cellular protein metabolic process	0.00691	-3.0521
GO:0010608	posttranscriptional regulation of gene expression	0.00537	-3.0458
GO:0007416	synapse assembly	5e-05	-3.0804
GO:0008544	epidermis development	0.00021	-3.129
GO:0035239	tube morphogenesis	0.00026	-3.5058
GO:0032940	secretion by cell	0.00618	-3.1379
1GO terms were enriched by the Functional Annotation Chart tool from DAVID and filtered by REViGO.
2Proportion of the GO term in the UniProt database. Lower frequency inplies more sprcific GO terms.
3Log10 of P-value derived from DAVID analysis.
Table S2a. KEGG pathways enrichment analysis of transcripts putative targeted by the miRNAs whose serum abundance increases with age in normal mice but remains unchanged in df/df mice (pattern A).
KEGG Pathway ID1	Description	Count2	P-value3	Benjamini
mmu05210	Colorectal cancer	13	3.2854e-06	0.000407308
mmu05200	Pathways in cancer	25	6.52141e-06	0.000404247
mmu04360	Axon guidance	14	5.57338e-05	0.00230107
mmu05212	Pancreatic cancer	10	0.000139677	0.00432092
mmu05220	Chronic myeloid leukemia	9	0.00106486	0.0260767
mmu05211	Renal cell carcinoma	8	0.00293825	0.059001
mmu04722	Neurotrophin signaling pathway	11	0.00294211	0.0508555
mmu05218	Melanoma	8	0.0031858	0.0482556
mmu05221	Acute myeloid leukemia	7	0.00450962	0.0603737
mmu04520	Adherens junction	8	0.00467094	0.0564022
mmu04810	Regulation of actin cytoskeleton	14	0.0065362	0.0712565
mmu05214	Glioma	7	0.00796025	0.0792668
mmu04510	Focal adhesion	13	0.00811809	0.0748044
mmu05222	Small cell lung cancer	8	0.00858772	0.0735463
mmu04012	ErbB signaling pathway	8	0.00971403	0.0775252
mmu05215	Prostate cancer	8	0.0116011	0.0864653
mmu04010	MAPK signaling pathway	15	0.0139605	0.0974644
1KEGG pathways were enriched by the 'Functional Annotation Chart' tool from DAVID.
2Number of genes involved in the indicated KEGG pathway.
3Modified Fisher Exact P-Value (EASE Score) for gene-enrichment analysis.

## Sheet: S1
Table S1. Gene Ontology enrichment analysis of transcripts putatively targeted by the miRNAs whose serum abundance increases with age in normal mice but remains unchanged in df/df mice (pattern A).
GO term ID1	Description	Frequency2	Log10 p-value3	Main targeting miRNA(s)4
GO:0009987	cellular process	0.7074	-2.207	mmu-miR-150
GO:0048869	cellular developmental process	0.0109	-1.814	mmu-miR-150
GO:0018212	peptidyl-tyrosine modification	0.0004	-1.753	mmu-miR-146a mmu-miR-150 mmu-miR-215
GO:0018108	peptidyl-tyrosine phosphorylation	0.0003	-1.753	mmu-miR-146a mmu-miR-150 mmu-miR-215
GO:0007049	cell cycle	0.0131	-1.72	mmu-miR-150
GO:0060255	regulation of macromolecule metabolic process	0.0997	-1.693	mmu-miR-146a mmu-miR-150
GO:0030154	cell differentiation	0.004	-1.652	mmu-miR-150
GO:0045934	negative regulation of nucleobase-containing compound metabolic process	0.0049	-1.616	mmu-miR-150
GO:0051172	negative regulation of nitrogen compound metabolic process	0.0049	-1.597	mmu-miR-150
GO:0043687	post-translational protein modification	0.0001	-1.583	mmu-miR-146a
GO:0010629	negative regulation of gene expression	0.0046	-1.556	mmu-miR-150
GO:0010558	negative regulation of macromolecule biosynthetic process	0.0052	-1.521	mmu-miR-150
GO:0006355	regulation of transcription, DNA-dependent	0.0876	-1.508	mmu-miR-146a mmu-miR-150 mmu-miR-342
GO:0031327	negative regulation of cellular biosynthetic process	0.0054	-1.469	mmu-miR-150
GO:0080090	regulation of primary metabolic process	0.0995	-1.455	mmu-miR-150
GO:0009890	negative regulation of biosynthetic process	0.0054	-1.452	mmu-miR-150
GO:0051171	regulation of nitrogen compound metabolic process	0.0918	-1.443	mmu-miR-150
GO:0010556	regulation of macromolecule biosynthetic process	0.0931	-1.427	mmu-miR-146a mmu-miR-150
GO:0044267	cellular protein metabolic process	0.0914	-1.41	mmu-miR-146a
GO:0007015	actin filament organization	0.0006	-1.402	mmu-miR-215
GO:0019222	regulation of metabolic process	0.1058	-1.367	mmu-miR-146a mmu-miR-150
GO:0035148	tube formation	0.0002	-1.361	mmu-miR-146a mmu-miR-150 mmu-miR-342
GO:0016043	cellular component organization	0.042	-1.33	mmu-miR-150
1GO terms were enriched by the Functional Annotation Chart tool from DAVID and filtered by REViGO.
2Proportion of the GO term in the UniProt database. Lower frequency inplies more sprcific GO terms.
3Log10 of P-value derived from DAVID analysis.
4MicroRNA(s) with the greater number of gene targets in the enriched category
