# Supplementary material for: Circulating microRNA signature of genotype‐by‐age interactions in the long‐lived Ames dwarf mouse
Source: Aging Cell. 2015 Jul 14;14(6):1055–66. doi: 10.1111/acel.12373 (PMC4693471; doi:10.1111/acel.12373)
Supplement: Supplementary file 4 — Table S3 Gene Ontology enrichment analysis of transcripts putatively targeted by the miRNAs whose serum abundance decreases with age in normal mice but remains unchanged in df/df mice (pattern B). (a) KEGG pathways enrichment analysis of transcripts putative targeted by the miRNAs whose serum abundance decreases with age in normal mice but remains unchanged in df/df mice (pattern B). [file ACEL-14-1055-s004.xlsx]

## Sheet: S2
Table S3. Gene Ontology enrichment analysis of transcripts putatively targeted by the miRNAs whose serum abundance decreases with age in normal mice but remains unchanged in df/df mice (pattern B).
GO term ID1	Description	Frequency2	Log10 p-value3
GO:0006357	regulation of transcription from RNA polymerase II promoter	0.00211	-24.8601
GO:0007155	cell adhesion	0.00564	-4.2604
GO:0007610	behavior	0.00052	-3.8477
GO:0022610	biological adhesion	0.0121	-4.2299
GO:0040007	growth	0.00083	-4.4023
GO:0030182	neuron differentiation	0.00069	-17.7852
GO:0007267	cell-cell signaling	0.00058	-9.6882
GO:0006793	phosphorus metabolic process	0.16891	-10.4828
GO:0006928	cellular component movement	0.00492	-12.067
GO:0016477	cell migration	0.00069	-9.6091
GO:0030029	actin filament-based process	0.00077	-3.3116
GO:0030030	cell projection organization	0.00378	-10.5157
GO:0006468	protein phosphorylation	0.01206	-10.8239
GO:0044265	cellular macromolecule catabolic process	0.01109	-7.4647
GO:0051674	localization of cell	0.00402	-7.6968
GO:0006897	endocytosis	0.002	-3.6696
GO:0016192	vesicle-mediated transport	0.00381	-3.699
GO:0042127	regulation of cell proliferation	0.0008	-8.857
GO:0010941	regulation of cell death	0.00137	-3.2
GO:0016311	dephosphorylation	0.00777	-3.1494
GO:0051338	regulation of transferase activity	0.00156	-3.4486
GO:0010628	positive regulation of gene expression	0.002	-24.4962
GO:0010324	membrane invagination	2e-05	-3.6696
GO:0010629	negative regulation of gene expression	0.00594	-12.7328
GO:0019220	regulation of phosphate metabolic process	0.00391	-4.4535
GO:0051174	regulation of phosphorus metabolic process	0.00392	-4.4535
GO:0007268	synaptic transmission	0.00034	-6.9706
GO:0007167	enzyme linked receptor protein signaling pathway	0.00063	-9.2487
GO:0032535	regulation of cellular component size	0.0003	-4.4855
GO:0051056	regulation of small GTPase mediated signal transduction	0.00112	-7.5003
GO:0006796	phosphate-containing compound metabolic process	0.16693	-10.4828
GO:0016568	chromatin modification	0.00086	-10.4023
GO:0000165	MAPK cascade	0.00054	-3.6655
GO:0009057	macromolecule catabolic process	0.01643	-6.0343
GO:0006351	transcription, DNA-templated	0.09014	-29.7399
GO:0046777	protein autophosphorylation	0.00022	-4.4295
GO:0007264	small GTPase mediated signal transduction	0.00234	-4.3288
GO:0048589	developmental growth	0.00032	-5.2062
GO:0040012	regulation of locomotion	0.00055	-3.1543
GO:0048729	tissue morphogenesis	0.00042	-9.7721
GO:0043543	protein acylation	0.00061	-3.6308
GO:0019226	transmission of nerve impulse	9e-05	-6.8297
GO:0003006	developmental process involved in reproduction	0.00081	-3.7696
GO:0061024	membrane organization	0.01009	-3.4449
GO:0001763	morphogenesis of a branching structure	0.00016	-6.8416
GO:0007219	Notch signaling pathway	0.0001	-3.0241
GO:0031644	regulation of neurological system process	2e-05	-3.3439
GO:0007178	transmembrane receptor protein serine/threonine kinase signaling pathway	0.00023	-7.0747
GO:0030036	actin cytoskeleton organization	0.00073	-3.5467
GO:0016310	phosphorylation	0.063	-8.2472
GO:0035556	intracellular signal transduction	0.02718	-3.5513
GO:0001656	metanephros development	6e-05	-4.1972
GO:0001709	cell fate determination	3e-05	-6.4437
GO:0048736	appendage development	0.00015	-5.9172
GO:0022612	gland morphogenesis	9e-05	-4.2211
GO:0016055	Wnt signaling pathway	0.00056	-7.8962
GO:0051129	negative regulation of cellular component organization	0.00058	-3.4989
GO:0030324	lung development	0.00013	-7.2154
GO:0003002	regionalization	0.00031	-6.061
GO:0043583	ear development	0.00015	-5.3298
1GO terms were enriched by the Functional Annotation Chart tool from DAVID and filtered by REViGO.
2Proportion of the GO term in the UniProt database. Lower frequency inplies more sprcific GO terms.
3Log10 of P-value derived from DAVID analysis.
Table S3a. KEGG pathways enrichment analysis of transcripts putative targeted by the miRNAs whose serum abundance decreases with age in normal mice but remains unchanged in df/df mice (pattern B).
KEGG Pathway ID1	Description	Count2	P-value3	Benjamini
mmu05200	Pathways in cancer	92	7.56154e-20	1.20985e-17
mmu04310	Wnt signaling pathway	50	8.77532e-14	7.01661e-12
mmu04360	Axon guidance	45	7.46369e-13	3.98082e-11
mmu05210	Colorectal cancer	34	9.68485e-12	3.87392e-10
mmu04916	Melanogenesis	37	9.80025e-12	3.13609e-10
mmu04010	MAPK signaling pathway	66	3.06698e-11	8.17861e-10
mmu04520	Adherens junction	27	2.70354e-08	6.17951e-07
mmu05214	Glioma	24	6.08844e-08	1.21769e-06
mmu05215	Prostate cancer	29	8.19708e-08	1.45726e-06
mmu05212	Pancreatic cancer	25	1.63933e-07	2.62293e-06
mmu05220	Chronic myeloid leukemia	25	5.13419e-07	7.46789e-06
mmu05218	Melanoma	24	5.32916e-07	7.10552e-06
mmu04350	TGF-beta signaling pathway	27	5.78761e-07	7.12319e-06
mmu04912	GnRH signaling pathway	28	1.66668e-06	1.90476e-05
mmu05217	Basal cell carcinoma	20	1.74734e-06	1.86381e-05
mmu04012	ErbB signaling pathway	26	2.1393e-06	2.13928e-05
mmu04120	Ubiquitin mediated proteolysis	34	3.50383e-06	3.29767e-05
mmu05223	Non-small cell lung cancer	19	5.86543e-06	5.21359e-05
mmu04510	Focal adhesion	43	7.12899e-06	6.0032e-05
mmu05213	Endometrial cancer	18	1.4296e-05	0.000114362
mmu04720	Long-term potentiation	21	2.45442e-05	0.000186988
mmu05211	Renal cell carcinoma	21	2.45442e-05	0.000186988
mmu04144	Endocytosis	42	2.79979e-05	0.000203603
mmu04810	Regulation of actin cytoskeleton	44	3.29156e-05	0.000228955
mmu04320	Dorso-ventral axis formation	11	3.42462e-05	0.000228286
mmu04530	Tight junction	31	5.96467e-05	0.000381678
mmu04910	Insulin signaling pathway	31	9.17502e-05	0.000564483
mmu05216	Thyroid cancer	12	0.00010453	0.00061928
mmu05221	Acute myeloid leukemia	17	0.000199093	0.00113714
mmu04730	Long-term depression	19	0.000397705	0.00219226
mmu04722	Neurotrophin signaling pathway	28	0.000445811	0.00237536
mmu04540	Gap junction	21	0.000537633	0.00277178
mmu05412	Arrhythmogenic right ventricular cardiomyopathy (ARVC)	19	0.000676095	0.00337591
mmu04340	Hedgehog signaling pathway	15	0.00117679	0.00569275
mmu04330	Notch signaling pathway	14	0.00170008	0.00797522
mmu05222	Small cell lung cancer	19	0.00308902	0.0140435
mmu04070	Phosphatidylinositol signaling system	17	0.00476274	0.0209948
mmu04664	Fc epsilon RI signaling pathway	18	0.00500368	0.0214583
mmu04660	T cell receptor signaling pathway	23	0.00595795	0.0248472
mmu04914	Progesterone-mediated oocyte maturation	18	0.00728865	0.0295658
mmu05219	Bladder cancer	11	0.0109263	0.042994
mmu05414	Dilated cardiomyopathy	18	0.0159257	0.0607273
mmu04062	Chemokine signaling pathway	30	0.0165717	0.0616752
mmu04114	Oocyte meiosis	21	0.0179362	0.0651276
mmu04150	mTOR signaling pathway	12	0.0246633	0.0868079
mmu05020	Prion diseases	9	0.0276392	0.0948516
mmu04666	Fc gamma R-mediated phagocytosis	18	0.0283513	0.0951972
mmu04110	Cell cycle	22	0.0283834	0.093371
mmu05410	Hypertrophic cardiomyopathy (HCM)	16	0.0301399	0.0969808
mmu04930	Type II diabetes mellitus	11	0.031041	0.0978414
1KEGG pathways were enriched by the 'Functional Annotation Chart' tool from DAVID.
2Number of genes involved in the indicated KEGG pathway.
3Modified Fisher Exact P-Value (EASE Score) for gene-enrichment analysis.
