# Supplementary material for: Circulating microRNA signature of genotype‐by‐age interactions in the long‐lived Ames dwarf mouse
Source: Aging Cell. 2015 Jul 14;14(6):1055–66. doi: 10.1111/acel.12373 (PMC4693471; doi:10.1111/acel.12373)
Supplement: Supplementary file 5 — Table S4 Gene Ontology enrichment analysis of transcripts putatively targeted by the miRNAs whose serum abundance decreases with age in normal mice but increases in df/df mice (pattern C). (a) KEGG pathways enrichment analysis of transcripts putative targeted by the miRNAs whose serum abundance decreases with age in normal mice but increases in df/df mice (pattern C). [file ACEL-14-1055-s005.xlsx]

## Sheet: S3
Table S4. Gene Ontology enrichment analysis of transcripts putatively targeted by the miRNAs whose serum abundance decreases with age in normal mice but increases in df/df mice (pattern C).
GO term ID1	Description	Frequency2	Log10 p-value3
GO:0003001	generation of a signal involved in cell-cell signaling	0.00159	-3.3054
GO:0031175	neuron projection development	0.00043	-6.7645
GO:0045893	positive regulation of transcription, DNA-templated	0.00193	-5.9318
GO:0006836	neurotransmitter transport	0.00046	-5.5272
GO:0006793	phosphorus metabolic process	0.16891	-4.1433
GO:0006928	cellular component movement	0.00492	-4.9318
GO:0006468	protein phosphorylation	0.01206	-3.5086
GO:0007269	neurotransmitter secretion	6e-05	-6.0223
GO:0015031	protein transport	0.01595	-3.0835
GO:0006357	regulation of transcription from RNA polymerase II promoter	0.00211	-3.8665
GO:0051056	regulation of small GTPase mediated signal transduction	0.00112	-5.3261
GO:0007267	cell-cell signaling	0.00058	-4.8327
GO:0030030	cell projection organization	0.00378	-5.7932
GO:0006796	phosphate-containing compound metabolic process	0.16693	-4.1433
GO:0016568	chromatin modification	0.00086	-4.1302
GO:0006351	transcription, DNA-templated	0.09014	-4.3635
GO:0042596	fear response	2e-05	-3.1367
GO:0019226	transmission of nerve impulse	9e-05	-5.3958
GO:0032990	cell part morphogenesis	0.0005	-5.3778
GO:0035556	intracellular signal transduction	0.02718	-3.7696
GO:0016310	phosphorylation	0.063	-3.2351
GO:0007264	small GTPase mediated signal transduction	0.00234	-3.1624
1GO terms were enriched by the Functional Annotation Chart tool from DAVID and filtered by REViGO.
2Proportion of the GO term in the UniProt database. Lower frequency implies more specific GO terms.
3Log10 of P-value derived from DAVID analysis.
Table S4a. KEGG pathways enrichment analysis of transcripts putative targeted by the miRNAs whose serum abundance decreases with age in normal mice but increases in df/df mice (pattern C).
KEGG Pathway ID1	Description	Count2	P-value3	Benjamini
mmu04010	MAPK signaling pathway	25	2.79547e-05	0.0039339
mmu05200	Pathways in cancer	26	0.000249347	0.0174275
mmu04520	Adherens junction	10	0.00162483	0.0735814
mmu04360	Axon guidance	13	0.00277327	0.0932546
mmu04916	Melanogenesis	11	0.00327562	0.0883728
mmu04540	Gap junction	10	0.00383293	0.0862945
1KEGG pathways were enriched by the 'Functional Annotation Chart' tool from DAVID.
2Number of genes involved in the indicated KEGG pathway.
3Modified Fisher Exact P-Value (EASE Score) for gene-enrichment analysis.
