# Supplementary material for: Circulating microRNA signature of genotype‐by‐age interactions in the long‐lived Ames dwarf mouse
Source: Aging Cell. 2015 Jul 14;14(6):1055–66. doi: 10.1111/acel.12373 (PMC4693471; doi:10.1111/acel.12373)
Supplement: Supplementary file 6 — Table S5 Gene Ontology enrichment analysis of transcripts putatively targeted by the miRNAs whose serum abundance do not change with age in normal mice but increases in df/df mice (pattern D). (a) KEGG pathways enrichment analysis of transcripts putatively targeted by the miRNAs whose serum abundance do not change with age in normal mice but increases in df/df mice (pattern D). [file ACEL-14-1055-s006.xlsx]

## Sheet: S4
Table S5. Gene Ontology enrichment analysis of transcripts putatively targeted by the miRNAs whose serum abundance do not change with age in normal mice but increases in df/df mice (pattern D).
GO term ID1	Description	Frequency2	Log10 p-value3
GO:0006357	regulation of transcription from RNA polymerase II promoter	0.00211	-4.5376
GO:0031175	neuron projection development	0.00043	-3.7852
GO:0016055	Wnt signaling pathway	0.00056	-3.4802
GO:0010605	negative regulation of macromolecule metabolic process	0.00789	-4.2182
GO:0010604	positive regulation of macromolecule metabolic process	0.00306	-3.2636
GO:0030030	cell projection organization	0.00378	-3.3449
GO:0006355	regulation of transcription, DNA-templated	0.08419	-3.6946
1GO terms were enriched by the Functional Annotation Chart tool from DAVID and filtered by REViGO.
2Proportion of the GO term in the UniProt database. Lower frequency implies more specific GO terms.
3Log10 of P-value derived from DAVID analysis.
Table S5a. KEGG pathways enrichment analysis of transcripts putatively targeted by the miRNAs whose serum abundance do not change with age in normal mice but increases in df/df mice (pattern D).
KEGG Pathway ID1	Description	Count2	P-value3	Benjamini
mmu04310	Wnt signaling pathway	8	5.29466e-05	0.00327739
1KEGG pathways were enriched by the 'Functional Annotation Chart' tool from DAVID.
2Number of genes involved in the indicated KEGG pathway.
3Modified Fisher Exact P-Value (EASE Score) for gene-enrichment analysis.
