# Supplementary material for: Circulating microRNA signature of genotype‐by‐age interactions in the long‐lived Ames dwarf mouse
Source: Aging Cell. 2015 Jul 14;14(6):1055–66. doi: 10.1111/acel.12373 (PMC4693471; doi:10.1111/acel.12373)
Supplement: Supplementary file 7 — Table S6 Overtargeting analysis including 729 overtargeted genes. [file ACEL-14-1055-s007.xlsx]

## Sheet: Sheet1
Table S6. Overtargeting analysis including 729 overtargeted genes.
Gene	Targeting DE miRNAs	DE miRNA Total	Targeting miRNAs in Universe	miRNA Total in Universe	P value	FDR
Arhgap39	6	21	18	685	2.22158e-07	0.000283917
Rdh11	4	21	8	685	8.66952e-07	0.000553982
Eng	4	21	9	685	1.91232e-06	0.000814647
Wnt5b	3	21	5	685	3.22502e-06	0.000932132
2810008M24Rik	4	21	10	685	3.74943e-06	0.000932132
Scn2b	8	21	51	685	5.15012e-06	0.000932132
Zer1	8	21	51	685	5.15012e-06	0.000932132
Zfp593	5	21	19	685	8.1698e-06	0.000932132
2610507B11Rik	3	21	6	685	9.48178e-06	0.000932132
Gm973	3	21	6	685	9.48178e-06	0.000932132
Ptges	3	21	6	685	9.48178e-06	0.000932132
Tcam1	3	21	6	685	9.48178e-06	0.000932132
Tmem22	3	21	6	685	9.48178e-06	0.000932132
Fut8	4	21	12	685	1.13247e-05	0.00103378
Serpinf2	4	21	13	685	1.804e-05	0.00109893
Slc44a2	4	21	13	685	1.804e-05	0.00109893
Coq2	3	21	7	685	2.1682e-05	0.00109893
F2rl2	3	21	7	685	2.1682e-05	0.00109893
Fam83h	3	21	7	685	2.1682e-05	0.00109893
Rps6kl1	3	21	7	685	2.1682e-05	0.00109893
Sipa1	3	21	7	685	2.1682e-05	0.00109893
Tmem150b	3	21	7	685	2.1682e-05	0.00109893
4930403N07Rik	2	21	3	685	2.49365e-05	0.00109893
Chrm4	2	21	3	685	2.49365e-05	0.00109893
Lpcat4	2	21	3	685	2.49365e-05	0.00109893
Mefv	2	21	3	685	2.49365e-05	0.00109893
Pafah2	2	21	3	685	2.49365e-05	0.00109893
Plekhm2	2	21	3	685	2.49365e-05	0.00109893
Tex14	2	21	3	685	2.49365e-05	0.00109893
Srpr	6	21	34	685	2.78963e-05	0.00115973
Gpr64	5	21	23	685	2.81311e-05	0.00115973
Ldha	3	21	8	685	4.2497e-05	0.00146787
Lef1	3	21	8	685	4.2497e-05	0.00146787
Lman2l	3	21	8	685	4.2497e-05	0.00146787
Ucn2	3	21	8	685	4.2497e-05	0.00146787
Zdhhc16	3	21	8	685	4.2497e-05	0.00146787
Zfp316	3	21	8	685	4.2497e-05	0.00146787
Agap2	5	21	25	685	4.74734e-05	0.0015966
Casp2	4	21	16	685	5.76744e-05	0.00177417
Spock2	4	21	16	685	5.76744e-05	0.00177417
Atmin	5	21	26	685	6.05273e-05	0.00177417
Mpp2	5	21	26	685	6.05273e-05	0.00177417
Itch	7	21	53	685	7.06402e-05	0.00177417
Ccl22	3	21	9	685	7.49648e-05	0.00177417
Crhr1	3	21	9	685	7.49648e-05	0.00177417
Fam107a	3	21	9	685	7.49648e-05	0.00177417
Hnf4a	3	21	9	685	7.49648e-05	0.00177417
Pdlim7	3	21	9	685	7.49648e-05	0.00177417
Shkbp1	3	21	9	685	7.49648e-05	0.00177417
Slit3	3	21	9	685	7.49648e-05	0.00177417
Svop	3	21	9	685	7.49648e-05	0.00177417
Tpd52	3	21	9	685	7.49648e-05	0.00177417
Ttc19	3	21	9	685	7.49648e-05	0.00177417
Zfp553	3	21	9	685	7.49648e-05	0.00177417
Ass1	2	21	4	685	9.77716e-05	0.0021146
BC002230	2	21	4	685	9.77716e-05	0.0021146
Csf2	2	21	4	685	9.77716e-05	0.0021146
Ptf1a	2	21	4	685	9.77716e-05	0.0021146
Srpx	2	21	4	685	9.77716e-05	0.0021146
Plekhg3	4	21	18	685	0.000108704	0.0021146
Slc2a13	4	21	18	685	0.000108704	0.0021146
Ctnnd1	5	21	29	685	0.000117797	0.0021146
Mmab	5	21	29	685	0.000117797	0.0021146
Myh9	5	21	29	685	0.000117797	0.0021146
Rtn4rl1	5	21	29	685	0.000117797	0.0021146
2810432L12Rik	3	21	10	685	0.000122442	0.0021146
Dbc1	3	21	10	685	0.000122442	0.0021146
Irf2bp1	3	21	10	685	0.000122442	0.0021146
Itpripl1	3	21	10	685	0.000122442	0.0021146
Nsun6	3	21	10	685	0.000122442	0.0021146
Sprn	3	21	10	685	0.000122442	0.0021146
Thumpd1	3	21	10	685	0.000122442	0.0021146
Tmem134	3	21	10	685	0.000122442	0.0021146
Txn1	3	21	10	685	0.000122442	0.0021146
Fam70a	5	21	31	685	0.000175597	0.00277629
Phf19	5	21	31	685	0.000175597	0.00277629
Asb1	3	21	11	685	0.000188558	0.00277629
Cacnb3	3	21	11	685	0.000188558	0.00277629
Gtpbp1	3	21	11	685	0.000188558	0.00277629
Hcn3	3	21	11	685	0.000188558	0.00277629
Itk	3	21	11	685	0.000188558	0.00277629
Mgat5b	3	21	11	685	0.000188558	0.00277629
Taf5	3	21	11	685	0.000188558	0.00277629
Tbck	3	21	11	685	0.000188558	0.00277629
Usf1	3	21	11	685	0.000188558	0.00277629
Etl4	4	21	20	685	0.000188996	0.00277629
Nrxn2	4	21	20	685	0.000188996	0.00277629
Tnrc18	7	21	61	685	0.000202939	0.00294723
Nampt	6	21	46	685	0.000221382	0.00317894
Htra2	2	21	5	685	0.000239591	0.00332824
Il4	2	21	5	685	0.000239591	0.00332824
Slc12a4	2	21	5	685	0.000239591	0.00332824
Csf1r	3	21	12	685	0.000277174	0.00354229
Lman1	3	21	12	685	0.000277174	0.00354229
Osgin2	3	21	12	685	0.000277174	0.00354229
Ppp1r11	3	21	12	685	0.000277174	0.00354229
Ppp1r1c	3	21	12	685	0.000277174	0.00354229
Rras	3	21	12	685	0.000277174	0.00354229
Snx15	3	21	12	685	0.000277174	0.00354229
Tusc5	3	21	12	685	0.000277174	0.00354229
Prosapip1	6	21	48	685	0.000293194	0.00370992
Numbl	5	21	34	685	0.000302474	0.00371854
5730455P16Rik	4	21	22	685	0.000308423	0.00371854
Fndc8	4	21	22	685	0.000308423	0.00371854
Prr12	4	21	22	685	0.000308423	0.00371854
Zfp641	4	21	22	685	0.000308423	0.00371854
Syn2	6	21	49	685	0.00033562	0.00400863
Kitl	6	21	50	685	0.000382903	0.0042493
Vamp2	6	21	50	685	0.000382903	0.0042493
Ascl1	4	21	23	685	0.000386282	0.0042493
Sema4b	4	21	23	685	0.000386282	0.0042493
Aldoa	3	21	13	685	0.000392345	0.0042493
Cant1	3	21	13	685	0.000392345	0.0042493
Dpysl4	3	21	13	685	0.000392345	0.0042493
Nfkbiz	3	21	13	685	0.000392345	0.0042493
Nsmce4a	3	21	13	685	0.000392345	0.0042493
Plod1	3	21	13	685	0.000392345	0.0042493
Rab43	3	21	13	685	0.000392345	0.0042493
Ndrg4	5	21	36	685	0.00042123	0.0045238
2510009E07Rik	6	21	51	685	0.000435448	0.00463752
Nsd1	8	21	87	685	0.000465717	0.00465332
Fads3	2	21	6	685	0.000469701	0.00465332
Flnc	2	21	6	685	0.000469701	0.00465332
Hdac1	2	21	6	685	0.000469701	0.00465332
Lrrc2	2	21	6	685	0.000469701	0.00465332
Rtl1	2	21	6	685	0.000469701	0.00465332
Serpinb2	2	21	6	685	0.000469701	0.00465332
Slc25a42	2	21	6	685	0.000469701	0.00465332
Spesp1	2	21	6	685	0.000469701	0.00465332
Ensa	4	21	24	685	0.000478255	0.00470161
Sfmbt2	5	21	37	685	0.00049299	0.00477976
40788	6	21	52	685	0.000493684	0.00477976
Cycs	3	21	14	685	0.000538279	0.00487887
Dmwd	3	21	14	685	0.000538279	0.00487887
Gad1	3	21	14	685	0.000538279	0.00487887
Gm606	3	21	14	685	0.000538279	0.00487887
Hk1	3	21	14	685	0.000538279	0.00487887
Mta2	3	21	14	685	0.000538279	0.00487887
Pgm2	3	21	14	685	0.000538279	0.00487887
Scml2	3	21	14	685	0.000538279	0.00487887
Zfp384	3	21	14	685	0.000538279	0.00487887
Fam63b	6	21	53	685	0.00055806	0.00502254
Cntnap1	5	21	38	685	0.000574043	0.00509463
Mpped2	5	21	38	685	0.000574043	0.00509463
Ppfia1	5	21	39	685	0.000665213	0.00574548
Wnt3	5	21	39	685	0.000665213	0.00574548
Shank3	6	21	55	685	0.000707135	0.00574548
Gas1	4	21	26	685	0.00071105	0.00574548
Ppp1r3f	4	21	26	685	0.00071105	0.00574548
Add2	3	21	15	685	0.000719308	0.00574548
Axl	3	21	15	685	0.000719308	0.00574548
Grhl3	3	21	15	685	0.000719308	0.00574548
Inpp5k	3	21	15	685	0.000719308	0.00574548
Kcne1l	3	21	15	685	0.000719308	0.00574548
Med12	3	21	15	685	0.000719308	0.00574548
Mkl1	3	21	15	685	0.000719308	0.00574548
Pnoc	3	21	15	685	0.000719308	0.00574548
Stac2	3	21	15	685	0.000719308	0.00574548
Tmem109	3	21	15	685	0.000719308	0.00574548
Tmem167b	3	21	15	685	0.000719308	0.00574548
Camsap2	2	21	7	685	0.000805715	0.00624063
Capn12	2	21	7	685	0.000805715	0.00624063
Dimt1	2	21	7	685	0.000805715	0.00624063
Larp6	2	21	7	685	0.000805715	0.00624063
Tec	2	21	7	685	0.000805715	0.00624063
Gpr101	5	21	41	685	0.000881387	0.00674499
Pou3f3	5	21	41	685	0.000881387	0.00674499
Yy1	6	21	57	685	0.000886686	0.00674515
Dclk1	7	21	75	685	0.000898602	0.00679534
Atoh1	3	21	16	685	0.000939853	0.00686361
Iqck	3	21	16	685	0.000939853	0.00686361
Nav3	3	21	16	685	0.000939853	0.00686361
Nptx2	3	21	16	685	0.000939853	0.00686361
40794	3	21	16	685	0.000939853	0.00686361
Slc30a3	3	21	16	685	0.000939853	0.00686361
Chd1	7	21	76	685	0.000985857	0.00714264
Cplx2	6	21	58	685	0.000989239	0.00714264
Scamp5	5	21	42	685	0.00100823	0.00719839
Tfdp2	5	21	42	685	0.00100823	0.00719839
Ndst1	6	21	59	685	0.00110107	0.0078176
Ppp2r3a	5	21	43	685	0.00114885	0.00801676
Zc3h4	5	21	43	685	0.00114885	0.00801676
Actn4	3	21	17	685	0.0012044	0.00801676
Anp32a	3	21	17	685	0.0012044	0.00801676
Dgkz	3	21	17	685	0.0012044	0.00801676
Fzd2	3	21	17	685	0.0012044	0.00801676
Klhdc8a	3	21	17	685	0.0012044	0.00801676
Mcfd2	3	21	17	685	0.0012044	0.00801676
Oxsr1	3	21	17	685	0.0012044	0.00801676
Stat6	3	21	17	685	0.0012044	0.00801676
Tmem26	3	21	17	685	0.0012044	0.00801676
Zmym4	3	21	17	685	0.0012044	0.00801676
Ntn1	6	21	60	685	0.00122278	0.0080747
Dock8	2	21	8	685	0.00126365	0.0080747
Fhdc1	2	21	8	685	0.00126365	0.0080747
Foxn3	2	21	8	685	0.00126365	0.0080747
Gas2	2	21	8	685	0.00126365	0.0080747
Gsx2	2	21	8	685	0.00126365	0.0080747
Senp3	2	21	8	685	0.00126365	0.0080747
Sltm	2	21	8	685	0.00126365	0.0080747
Gpr158	5	21	44	685	0.00130425	0.0082927
Bhlhe40	4	21	30	685	0.00142144	0.00889588
Cacng2	4	21	30	685	0.00142144	0.00889588
Zdhhc17	4	21	30	685	0.00142144	0.00889588
Arl15	5	21	45	685	0.00147548	0.00889588
Fgfr1	5	21	45	685	0.00147548	0.00889588
Ablim3	3	21	18	685	0.00151745	0.00889588
Adam22	3	21	18	685	0.00151745	0.00889588
Cuedc1	3	21	18	685	0.00151745	0.00889588
Faim2	3	21	18	685	0.00151745	0.00889588
Gdap1l1	3	21	18	685	0.00151745	0.00889588
Jakmip1	3	21	18	685	0.00151745	0.00889588
Map2k1	3	21	18	685	0.00151745	0.00889588
Pacs1	3	21	18	685	0.00151745	0.00889588
Rnf13	3	21	18	685	0.00151745	0.00889588
Sec16a	3	21	18	685	0.00151745	0.00889588
Sgpp1	3	21	18	685	0.00151745	0.00889588
Vwa5b2	3	21	18	685	0.00151745	0.00889588
Atg4b	4	21	31	685	0.00166103	0.00953394
Letmd1	4	21	31	685	0.00166103	0.00953394
Nrn1	4	21	31	685	0.00166103	0.00953394
Syvn1	4	21	31	685	0.00166103	0.00953394
Jmjd1c	5	21	46	685	0.00166359	0.00953394
Golga2	2	21	9	685	0.00185799	0.0105067
Gpi1	2	21	9	685	0.00185799	0.0105067
Trappc3	2	21	9	685	0.00185799	0.0105067
N28178	3	21	19	685	0.00188354	0.0106043
Grem2	4	21	32	685	0.00192938	0.0108147
Cops7b	5	21	48	685	0.00209491	0.01159
Gabpb2	5	21	48	685	0.00209491	0.01159
Slc6a17	5	21	48	685	0.00209491	0.01159
Foxp1	7	21	85	685	0.00212721	0.0116677
Tm9sf3	7	21	85	685	0.00212721	0.0116677
Eea1	6	21	66	685	0.00219644	0.011996
Met	4	21	33	685	0.00222855	0.0120843
Bmper	3	21	20	685	0.00230718	0.0120843
Foxd3	3	21	20	685	0.00230718	0.0120843
Igfbp3	3	21	20	685	0.00230718	0.0120843
Magi3	3	21	20	685	0.00230718	0.0120843
Pkp4	3	21	20	685	0.00230718	0.0120843
Sgsm2	3	21	20	685	0.00230718	0.0120843
Sidt1	3	21	20	685	0.00230718	0.0120843
Smc6	3	21	20	685	0.00230718	0.0120843
Wasf1	3	21	20	685	0.00230718	0.0120843
Lgr4	4	21	34	685	0.00256064	0.0127398
Notch1	4	21	34	685	0.00256064	0.0127398
Osbpl3	4	21	34	685	0.00256064	0.0127398
Serpine1	4	21	34	685	0.00256064	0.0127398
Alg2	2	21	10	685	0.00260179	0.0127398
Atn1	2	21	10	685	0.00260179	0.0127398
D630037F22Rik	2	21	10	685	0.00260179	0.0127398
Dock1	2	21	10	685	0.00260179	0.0127398
Enpp4	2	21	10	685	0.00260179	0.0127398
Fam174a	2	21	10	685	0.00260179	0.0127398
Grm3	2	21	10	685	0.00260179	0.0127398
Kif20a	2	21	10	685	0.00260179	0.0127398
Oprl1	2	21	10	685	0.00260179	0.0127398
Ptms	2	21	10	685	0.00260179	0.0127398
Slc25a3	2	21	10	685	0.00260179	0.0127398
Tmed4	2	21	10	685	0.00260179	0.0127398
Tubb5	2	21	10	685	0.00260179	0.0127398
Celf3	3	21	21	685	0.00279283	0.0131222
Golph3l	3	21	21	685	0.00279283	0.0131222
Msn	3	21	21	685	0.00279283	0.0131222
Ntf3	3	21	21	685	0.00279283	0.0131222
Rnf34	3	21	21	685	0.00279283	0.0131222
Sec61a1	3	21	21	685	0.00279283	0.0131222
Set	3	21	21	685	0.00279283	0.0131222
Slc37a3	3	21	21	685	0.00279283	0.0131222
Syp	3	21	21	685	0.00279283	0.0131222
Tmcc3	3	21	21	685	0.00279283	0.0131222
Tmem55a	3	21	21	685	0.00279283	0.0131222
Coro1c	4	21	35	685	0.00292775	0.013606
Gabra3	4	21	35	685	0.00292775	0.013606
Vcl	4	21	35	685	0.00292775	0.013606
Inpp5a	5	21	52	685	0.00321036	0.0146901
Alcam	4	21	36	685	0.00333202	0.0146901
Ddx17	4	21	36	685	0.00333202	0.0146901
Dlg3	4	21	36	685	0.00333202	0.0146901
Slc7a2	4	21	36	685	0.00333202	0.0146901
Synj2bp	4	21	36	685	0.00333202	0.0146901
Acbd3	3	21	22	685	0.00334492	0.0146901
Accn1	3	21	22	685	0.00334492	0.0146901
Atf1	3	21	22	685	0.00334492	0.0146901
B4galt2	3	21	22	685	0.00334492	0.0146901
BC052040	3	21	22	685	0.00334492	0.0146901
Lima1	3	21	22	685	0.00334492	0.0146901
Mobkl1a	3	21	22	685	0.00334492	0.0146901
Tbx4	3	21	22	685	0.00334492	0.0146901
Vwc2	3	21	22	685	0.00334492	0.0146901
Wscd2	3	21	22	685	0.00334492	0.0146901
Kcnj14	2	21	11	685	0.00350675	0.0151406
Osbp2	2	21	11	685	0.00350675	0.0151406
Pdrg1	2	21	11	685	0.00350675	0.0151406
Syf2	2	21	11	685	0.00350675	0.0151406
Usp15	2	21	11	685	0.00350675	0.0151406
Mex3c	6	21	72	685	0.00369843	0.0159144
Fgfr2	4	21	37	685	0.00377562	0.0159776
Sema4f	4	21	37	685	0.00377562	0.0159776
Slc27a4	4	21	37	685	0.00377562	0.0159776
Tmem108	4	21	37	685	0.00377562	0.0159776
Trank1	4	21	37	685	0.00377562	0.0159776
Atad1	3	21	23	685	0.00396779	0.016305
Cxcr4	3	21	23	685	0.00396779	0.016305
Elmod1	3	21	23	685	0.00396779	0.016305
Prkar2b	3	21	23	685	0.00396779	0.016305
Ralgds	3	21	23	685	0.00396779	0.016305
Tead3	3	21	23	685	0.00396779	0.016305
Tmem168	3	21	23	685	0.00396779	0.016305
Tmtc1	3	21	23	685	0.00396779	0.016305
Wnt11	3	21	23	685	0.00396779	0.016305
Ahsa2	4	21	38	685	0.00426071	0.0173414
Ccne2	4	21	38	685	0.00426071	0.0173414
Cntn4	4	21	38	685	0.00426071	0.0173414
Rnf152	5	21	55	685	0.00430661	0.0174725
Mll2	8	21	117	685	0.00436833	0.0176668
0610011L14Rik	2	21	12	685	0.00458328	0.0181345
Ceacam1	2	21	12	685	0.00458328	0.0181345
Huwe1	2	21	12	685	0.00458328	0.0181345
Ptk2	2	21	12	685	0.00458328	0.0181345
Svil	2	21	12	685	0.00458328	0.0181345
Uncx	2	21	12	685	0.00458328	0.0181345
Whrn	2	21	12	685	0.00458328	0.0181345
Ergic1	3	21	24	685	0.0046657	0.0182907
F3	3	21	24	685	0.0046657	0.0182907
Ric8b	3	21	24	685	0.0046657	0.0182907
Ankrd12	4	21	39	685	0.00478946	0.0187184
Adipor2	5	21	57	685	0.00518022	0.020001
Glce	5	21	57	685	0.00518022	0.020001
Slco3a1	5	21	57	685	0.00518022	0.020001
Spry3	5	21	57	685	0.00518022	0.020001
Lrrc4	4	21	40	685	0.00536404	0.0202796
Atg9a	3	21	25	685	0.0054428	0.0202796
Btbd11	3	21	25	685	0.0054428	0.0202796
Car7	3	21	25	685	0.0054428	0.0202796
Cdk14	3	21	25	685	0.0054428	0.0202796
Crtc1	3	21	25	685	0.0054428	0.0202796
Cybrd1	3	21	25	685	0.0054428	0.0202796
Notch2	3	21	25	685	0.0054428	0.0202796
Rai14	3	21	25	685	0.0054428	0.0202796
Snx12	3	21	25	685	0.0054428	0.0202796
Uhrf2	3	21	25	685	0.0054428	0.0202796
Ythdf1	3	21	25	685	0.0054428	0.0202796
Calb1	2	21	13	685	0.00584056	0.0212656
Cbx3	2	21	13	685	0.00584056	0.0212656
Esrp1	2	21	13	685	0.00584056	0.0212656
Gramd4	2	21	13	685	0.00584056	0.0212656
Lgr5	2	21	13	685	0.00584056	0.0212656
Nbr1	2	21	13	685	0.00584056	0.0212656
Slc25a16	2	21	13	685	0.00584056	0.0212656
Slc2a1	2	21	13	685	0.00584056	0.0212656
Zfp592	4	21	41	685	0.00598664	0.0217356
Cdh4	3	21	26	685	0.00630311	0.0224384
Dgkg	3	21	26	685	0.00630311	0.0224384
Fam167a	3	21	26	685	0.00630311	0.0224384
Snx4	3	21	26	685	0.00630311	0.0224384
Tmem136	3	21	26	685	0.00630311	0.0224384
Tmem184b	3	21	26	685	0.00630311	0.0224384
Wnt5a	3	21	26	685	0.00630311	0.0224384
Dcaf7	6	21	79	685	0.00634879	0.0225382
Acsl1	4	21	42	685	0.00665939	0.0231899
Jag1	4	21	42	685	0.00665939	0.0231899
Lgi1	4	21	42	685	0.00665939	0.0231899
Nr4a2	4	21	42	685	0.00665939	0.0231899
Pclo	4	21	42	685	0.00665939	0.0231899
Sema4c	4	21	42	685	0.00665939	0.0231899
Sort1	4	21	42	685	0.00665939	0.0231899
Cbx4	5	21	60	685	0.00673116	0.0233128
Fbxo30	5	21	60	685	0.00673116	0.0233128
Pogz	6	21	80	685	0.00682267	0.0235659
Agfg2	3	21	27	685	0.00725056	0.0241252
Clcn3	3	21	27	685	0.00725056	0.0241252
Htr2c	3	21	27	685	0.00725056	0.0241252
Rps6ka4	3	21	27	685	0.00725056	0.0241252
Smad6	3	21	27	685	0.00725056	0.0241252
Tmem231	3	21	27	685	0.00725056	0.0241252
Cnih2	2	21	14	685	0.00728664	0.0241252
Ezr	2	21	14	685	0.00728664	0.0241252
Gm1564	2	21	14	685	0.00728664	0.0241252
Hes1	2	21	14	685	0.00728664	0.0241252
Hmgcr	2	21	14	685	0.00728664	0.0241252
Ndfip2	2	21	14	685	0.00728664	0.0241252
Sav1	2	21	14	685	0.00728664	0.0241252
Tspan15	2	21	14	685	0.00728664	0.0241252
Tubgcp3	2	21	14	685	0.00728664	0.0241252
Zfp36	2	21	14	685	0.00728664	0.0241252
Six3	5	21	61	685	0.00731766	0.0241364
Bcl11b	8	21	126	685	0.00737743	0.0241364
E2f5	4	21	43	685	0.00738447	0.0241364
Etf1	4	21	43	685	0.00738447	0.0241364
Speg	4	21	43	685	0.00738447	0.0241364
Pgrmc2	4	21	44	685	0.00816398	0.0263513
Pkia	4	21	44	685	0.00816398	0.0263513
9930012K11Rik	3	21	28	685	0.0082889	0.0263513
AI597479	3	21	28	685	0.0082889	0.0263513
Arl5b	3	21	28	685	0.0082889	0.0263513
Bsdc1	3	21	28	685	0.0082889	0.0263513
40606	3	21	28	685	0.0082889	0.0263513
Pdpk1	3	21	28	685	0.0082889	0.0263513
Prex2	3	21	28	685	0.0082889	0.0263513
Rap1gds1	3	21	28	685	0.0082889	0.0263513
Sh3rf3	3	21	28	685	0.0082889	0.0263513
Gdap1	2	21	15	685	0.00892847	0.0277827
Hnrnpr	2	21	15	685	0.00892847	0.0277827
Iqgap1	2	21	15	685	0.00892847	0.0277827
Opa1	2	21	15	685	0.00892847	0.0277827
Paqr8	2	21	15	685	0.00892847	0.0277827
Ptpn13	2	21	15	685	0.00892847	0.0277827
Rgag4	2	21	15	685	0.00892847	0.0277827
Rhobtb2	2	21	15	685	0.00892847	0.0277827
Abr	4	21	45	685	0.00900004	0.0277827
Dixdc1	4	21	45	685	0.00900004	0.0277827
Slc16a2	4	21	45	685	0.00900004	0.0277827
Taf4b	4	21	45	685	0.00900004	0.0277827
Mex3b	5	21	64	685	0.00930461	0.0283317
Strn3	5	21	64	685	0.00930461	0.0283317
Tcf12	5	21	64	685	0.00930461	0.0283317
Col12a1	3	21	29	685	0.00942174	0.0283317
Fam19a5	3	21	29	685	0.00942174	0.0283317
Gpr22	3	21	29	685	0.00942174	0.0283317
Kcnk3	3	21	29	685	0.00942174	0.0283317
Ormdl3	3	21	29	685	0.00942174	0.0283317
Oxr1	3	21	29	685	0.00942174	0.0283317
Tmem164	3	21	29	685	0.00942174	0.0283317
Ubp1	3	21	29	685	0.00942174	0.0283317
Tanc2	8	21	131	685	0.00965115	0.0289534
Fam19a1	4	21	46	685	0.00989473	0.0295455
Ttbk2	4	21	46	685	0.00989473	0.0295455
Ppargc1b	3	21	30	685	0.0106526	0.0315748
Ppp1r10	3	21	30	685	0.0106526	0.0315748
Ptpn4	3	21	30	685	0.0106526	0.0315748
Atp1b2	2	21	16	685	0.010772	0.0315748
Hexim1	2	21	16	685	0.010772	0.0315748
Ldlr	2	21	16	685	0.010772	0.0315748
Peg3	2	21	16	685	0.010772	0.0315748
Sec22c	2	21	16	685	0.010772	0.0315748
Eml5	4	21	47	685	0.0108501	0.0315864
Fgd6	4	21	47	685	0.0108501	0.0315864
Nrxn1	4	21	47	685	0.0108501	0.0315864
Sox12	6	21	87	685	0.0109368	0.0317665
Camsap1	4	21	48	685	0.0118681	0.0342381
Slc12a2	4	21	48	685	0.0118681	0.0342381
Stk38l	4	21	48	685	0.0118681	0.0342381
Gnao1	3	21	31	685	0.0119846	0.0344188
Prkd1	3	21	31	685	0.0119846	0.0344188
Ehmt1	2	21	17	685	0.0128222	0.0361739
Olfml1	2	21	17	685	0.0128222	0.0361739
Pak1	2	21	17	685	0.0128222	0.0361739
Rab21	2	21	17	685	0.0128222	0.0361739
Ralgapa2	2	21	17	685	0.0128222	0.0361739
Snx2	2	21	17	685	0.0128222	0.0361739
Ube2e2	2	21	17	685	0.0128222	0.0361739
Wbp4	2	21	17	685	0.0128222	0.0361739
4933430H15Rik	3	21	32	685	0.0134211	0.0371408
Atp8b2	3	21	32	685	0.0134211	0.0371408
Epn2	3	21	32	685	0.0134211	0.0371408
Fam76a	3	21	32	685	0.0134211	0.0371408
Grin2b	3	21	32	685	0.0134211	0.0371408
Itga10	3	21	32	685	0.0134211	0.0371408
Osbp	3	21	32	685	0.0134211	0.0371408
Slc2a3	3	21	32	685	0.0134211	0.0371408
C130039O16Rik	5	21	69	685	0.0134555	0.0371408
Nr2f2	5	21	69	685	0.0134555	0.0371408
Esrra	4	21	50	685	0.0141001	0.0384221
Fmnl2	4	21	50	685	0.0141001	0.0384221
Lrrtm2	4	21	50	685	0.0141001	0.0384221
Papd7	4	21	50	685	0.0141001	0.0384221
Wtap	4	21	50	685	0.0141001	0.0384221
Zfp281	4	21	50	685	0.0141001	0.0384221
Arhgap1	3	21	33	685	0.0149649	0.0394198
Arhgap36	3	21	33	685	0.0149649	0.0394198
Cntn2	3	21	33	685	0.0149649	0.0394198
Crkl	3	21	33	685	0.0149649	0.0394198
Ddn	3	21	33	685	0.0149649	0.0394198
Dusp8	3	21	33	685	0.0149649	0.0394198
Mapk4	3	21	33	685	0.0149649	0.0394198
Mgat3	3	21	33	685	0.0149649	0.0394198
Mycbp2	3	21	33	685	0.0149649	0.0394198
Nfe2l1	3	21	33	685	0.0149649	0.0394198
Rai1	3	21	33	685	0.0149649	0.0394198
BC085271	2	21	18	685	0.0150831	0.0394198
Bcorl1	2	21	18	685	0.0150831	0.0394198
Cadm4	2	21	18	685	0.0150831	0.0394198
Dbx1	2	21	18	685	0.0150831	0.0394198
Dcdc2a	2	21	18	685	0.0150831	0.0394198
Fgf20	2	21	18	685	0.0150831	0.0394198
Loxl3	2	21	18	685	0.0150831	0.0394198
Msx1	2	21	18	685	0.0150831	0.0394198
Srsf12	2	21	18	685	0.0150831	0.0394198
Foxg1	4	21	51	685	0.0153179	0.0397891
Foxo1	4	21	51	685	0.0153179	0.0397891
Gmfb	4	21	51	685	0.0153179	0.0397891
Aff4	7	21	116	685	0.0155492	0.0403082
Ank3	5	21	72	685	0.0165083	0.0418912
Csf1	4	21	52	685	0.0166059	0.0418912
Fam123b	4	21	52	685	0.0166059	0.0418912
Foxn2	4	21	52	685	0.0166059	0.0418912
Inhbb	4	21	52	685	0.0166059	0.0418912
Peg10	4	21	52	685	0.0166059	0.0418912
3830406C13Rik	3	21	34	685	0.0166188	0.0418912
Brpf3	3	21	34	685	0.0166188	0.0418912
Fzd8	3	21	34	685	0.0166188	0.0418912
Neto1	3	21	34	685	0.0166188	0.0418912
Ptprm	3	21	34	685	0.0166188	0.0418912
Rbm27	3	21	34	685	0.0166188	0.0418912
Sidt2	3	21	34	685	0.0166188	0.0418912
Spcs2	3	21	34	685	0.0166188	0.0418912
3110043O21Rik	2	21	19	685	0.0175581	0.0434028
Dpp6	2	21	19	685	0.0175581	0.0434028
Elovl7	2	21	19	685	0.0175581	0.0434028
Fzd1	2	21	19	685	0.0175581	0.0434028
Gpr137b	2	21	19	685	0.0175581	0.0434028
Klhdc2	2	21	19	685	0.0175581	0.0434028
Parva	2	21	19	685	0.0175581	0.0434028
Pik3ip1	2	21	19	685	0.0175581	0.0434028
Ppfibp1	2	21	19	685	0.0175581	0.0434028
Rin2	2	21	19	685	0.0175581	0.0434028
Ythdf2	4	21	53	685	0.017966	0.0443254
Aff1	3	21	35	685	0.0183854	0.0445854
Cdc25a	3	21	35	685	0.0183854	0.0445854
Foxj2	3	21	35	685	0.0183854	0.0445854
Mras	3	21	35	685	0.0183854	0.0445854
Npr3	3	21	35	685	0.0183854	0.0445854
Pappa2	3	21	35	685	0.0183854	0.0445854
Tppp	3	21	35	685	0.0183854	0.0445854
Wnt1	3	21	35	685	0.0183854	0.0445854
Zyg11b	3	21	35	685	0.0183854	0.0445854
Arid4a	5	21	74	685	0.0187993	0.0454169
Mgat4a	5	21	74	685	0.0187993	0.0454169
Fnip1	4	21	54	685	0.0193999	0.046516
Lphn2	4	21	54	685	0.0193999	0.046516
Mbnl2	4	21	54	685	0.0193999	0.046516
Ppp4r2	4	21	54	685	0.0193999	0.046516
Eif4g2	6	21	97	685	0.0197237	0.0470933
Elf1	2	21	20	685	0.0202494	0.0470933
Gulp1	2	21	20	685	0.0202494	0.0470933
Ncoa1	2	21	20	685	0.0202494	0.0470933
Prkcd	2	21	20	685	0.0202494	0.0470933
Rab2a	2	21	20	685	0.0202494	0.0470933
Ubap2l	2	21	20	685	0.0202494	0.0470933
Ubr2	2	21	20	685	0.0202494	0.0470933
Xkr6	2	21	20	685	0.0202494	0.0470933
Gnai2	3	21	36	685	0.0202671	0.0470933
Grm7	3	21	36	685	0.0202671	0.0470933
Hbegf	3	21	36	685	0.0202671	0.0470933
Nceh1	3	21	36	685	0.0202671	0.0470933
Neo1	3	21	36	685	0.0202671	0.0470933
Tbx20	3	21	36	685	0.0202671	0.0470933
Yaf2	3	21	36	685	0.0202671	0.0470933
Zdhhc3	3	21	36	685	0.0202671	0.0470933
Atxn7	4	21	55	685	0.0209092	0.0484093
Mtus1	4	21	55	685	0.0209092	0.0484093
Slc6a1	5	21	76	685	0.0213066	0.0492401
Cnbp	3	21	37	685	0.022266	0.0510645
Gpr85	3	21	37	685	0.022266	0.0510645
Rheb	3	21	37	685	0.022266	0.0510645
Sorbs1	3	21	37	685	0.022266	0.0510645
Ccnd1	4	21	56	685	0.0224956	0.0510645
Fbxl14	4	21	56	685	0.0224956	0.0510645
Kcnd3	4	21	56	685	0.0224956	0.0510645
Kirrel	4	21	56	685	0.0224956	0.0510645
Neurod2	4	21	56	685	0.0224956	0.0510645
Ppap2b	4	21	56	685	0.0224956	0.0510645
Adm	2	21	21	685	0.0231588	0.0515627
Auts2	2	21	21	685	0.0231588	0.0515627
Eif4e2	2	21	21	685	0.0231588	0.0515627
Hnf4g	2	21	21	685	0.0231588	0.0515627
Ivns1abp	2	21	21	685	0.0231588	0.0515627
Kctd15	2	21	21	685	0.0231588	0.0515627
Maml3	2	21	21	685	0.0231588	0.0515627
Ntrk2	2	21	21	685	0.0231588	0.0515627
Ormdl2	2	21	21	685	0.0231588	0.0515627
Pou3f1	2	21	21	685	0.0231588	0.0515627
Wnt7b	2	21	21	685	0.0231588	0.0515627
Pea15a	4	21	57	685	0.0241605	0.0532703
Srcin1	4	21	57	685	0.0241605	0.0532703
Stx16	4	21	57	685	0.0241605	0.0532703
Arfgef2	3	21	38	685	0.0243843	0.0532703
Cic	3	21	38	685	0.0243843	0.0532703
Cntnap2	3	21	38	685	0.0243843	0.0532703
Fbln5	3	21	38	685	0.0243843	0.0532703
Slc25a27	3	21	38	685	0.0243843	0.0532703
Srsf7	3	21	38	685	0.0243843	0.0532703
Zdhhc5	3	21	38	685	0.0243843	0.0532703
Zfp46	3	21	38	685	0.0243843	0.0532703
Msl2	4	21	58	685	0.0259055	0.0564007
Prkacb	4	21	58	685	0.0259055	0.0564007
Cdk6	2	21	22	685	0.0262874	0.0568447
Rfx1	2	21	22	685	0.0262874	0.0568447
Sike1	2	21	22	685	0.0262874	0.0568447
Wnt7a	2	21	22	685	0.0262874	0.0568447
Cds2	3	21	39	685	0.0266237	0.0570891
Gria1	3	21	39	685	0.0266237	0.0570891
Ncald	3	21	39	685	0.0266237	0.0570891
St18	3	21	39	685	0.0266237	0.0570891
Tiam1	3	21	39	685	0.0266237	0.0570891
Foxp2	9	21	180	685	0.0269261	0.0576407
Cnot2	6	21	103	685	0.0269894	0.0576796
Ret	4	21	59	685	0.0277319	0.0590689
Scai	4	21	59	685	0.0277319	0.0590689
C77370	5	21	81	685	0.0285822	0.0607788
Cep97	3	21	40	685	0.0289859	0.0609276
Elf4	3	21	40	685	0.0289859	0.0609276
Hmgb1	3	21	40	685	0.0289859	0.0609276
Igfbp5	3	21	40	685	0.0289859	0.0609276
Nrip3	3	21	40	685	0.0289859	0.0609276
Stx17	3	21	40	685	0.0289859	0.0609276
Zfp449	3	21	40	685	0.0289859	0.0609276
Ahctf1	2	21	23	685	0.0296353	0.0610004
Coro2b	2	21	23	685	0.0296353	0.0610004
Dact1	2	21	23	685	0.0296353	0.0610004
Fam118b	2	21	23	685	0.0296353	0.0610004
Grin1	2	21	23	685	0.0296353	0.0610004
Id4	2	21	23	685	0.0296353	0.0610004
Limd1	2	21	23	685	0.0296353	0.0610004
Pias3	2	21	23	685	0.0296353	0.0610004
Rbms2	2	21	23	685	0.0296353	0.0610004
Rnf182	2	21	23	685	0.0296353	0.0610004
Usp6nl	2	21	23	685	0.0296353	0.0610004
Hipk1	4	21	60	685	0.029641	0.0610004
Tmem110	4	21	60	685	0.029641	0.0610004
Acsl3	3	21	41	685	0.0314723	0.0638438
Btf3l4	3	21	41	685	0.0314723	0.0638438
Dcaf5	3	21	41	685	0.0314723	0.0638438
Myt1	3	21	41	685	0.0314723	0.0638438
Ptprb	3	21	41	685	0.0314723	0.0638438
Rnf41	3	21	41	685	0.0314723	0.0638438
Snap25	3	21	41	685	0.0314723	0.0638438
Tfrc	3	21	41	685	0.0314723	0.0638438
Ubn1	3	21	41	685	0.0314723	0.0638438
Mfap3l	4	21	61	685	0.0316342	0.0638681
Phf15	4	21	61	685	0.0316342	0.0638681
Satb2	4	21	61	685	0.0316342	0.0638681
Boc	2	21	24	685	0.0332024	0.066718
Ccdc120	2	21	24	685	0.0332024	0.066718
Lhx5	2	21	24	685	0.0332024	0.066718
Fat3	5	21	84	685	0.033682	0.0674251
Ubxn7	5	21	84	685	0.033682	0.0674251
Anks1b	4	21	62	685	0.0337125	0.0674251
AW549877	3	21	42	685	0.0340842	0.0675342
D16Ertd472e	3	21	42	685	0.0340842	0.0675342
Ing5	3	21	42	685	0.0340842	0.0675342
Iqsec2	3	21	42	685	0.0340842	0.0675342
Rnf214	3	21	42	685	0.0340842	0.0675342
Sf1	3	21	42	685	0.0340842	0.0675342
Syt1	5	21	85	685	0.0355102	0.0702509
D3Bwg0562e	4	21	63	685	0.0358771	0.0707577
Unc5d	4	21	63	685	0.0358771	0.0707577
Fbxo10	3	21	43	685	0.0368226	0.0712977
Fosb	3	21	43	685	0.0368226	0.0712977
Gpm6b	3	21	43	685	0.0368226	0.0712977
Smoc1	3	21	43	685	0.0368226	0.0712977
Zc3h7b	3	21	43	685	0.0368226	0.0712977
Crtc2	2	21	25	685	0.0369878	0.0712977
Dip2a	2	21	25	685	0.0369878	0.0712977
Foxq1	2	21	25	685	0.0369878	0.0712977
Gfpt1	2	21	25	685	0.0369878	0.0712977
Hmg20a	2	21	25	685	0.0369878	0.0712977
Mex3d	2	21	25	685	0.0369878	0.0712977
Prrc2c	2	21	25	685	0.0369878	0.0712977
Sh3glb1	2	21	25	685	0.0369878	0.0712977
Tshz1	2	21	25	685	0.0369878	0.0712977
Ust	2	21	25	685	0.0369878	0.0712977
Cacna1e	4	21	64	685	0.0381291	0.0731666
Limd2	4	21	64	685	0.0381291	0.0731666
Mycn	4	21	64	685	0.0381291	0.0731666
Actr1a	3	21	44	685	0.0396885	0.075255
C1ql3	3	21	44	685	0.0396885	0.075255
Cacna2d2	3	21	44	685	0.0396885	0.075255
Ctnnbip1	3	21	44	685	0.0396885	0.075255
Fbxo42	3	21	44	685	0.0396885	0.075255
Lhfpl4	3	21	44	685	0.0396885	0.075255
Metap1	3	21	44	685	0.0396885	0.075255
Ranbp9	3	21	44	685	0.0396885	0.075255
Bcl2	4	21	65	685	0.0404692	0.0762524
Nhlh2	4	21	65	685	0.0404692	0.0762524
Skil	4	21	65	685	0.0404692	0.0762524
Fnbp4	2	21	26	685	0.0409901	0.0762524
Mpp7	2	21	26	685	0.0409901	0.0762524
Olig3	2	21	26	685	0.0409901	0.0762524
Sbf2	2	21	26	685	0.0409901	0.0762524
Stxbp1	2	21	26	685	0.0409901	0.0762524
Tmem132b	2	21	26	685	0.0409901	0.0762524
Uggt1	2	21	26	685	0.0409901	0.0762524
Vopp1	2	21	26	685	0.0409901	0.0762524
Wdr48	2	21	26	685	0.0409901	0.0762524
Zbtb6	2	21	26	685	0.0409901	0.0762524
Adamtsl1	3	21	45	685	0.0426825	0.0784866
Ahcyl2	3	21	45	685	0.0426825	0.0784866
Ctdsp2	3	21	45	685	0.0426825	0.0784866
Ctnnd2	3	21	45	685	0.0426825	0.0784866
Etv6	3	21	45	685	0.0426825	0.0784866
Fam46a	3	21	45	685	0.0426825	0.0784866
Trim67	3	21	45	685	0.0426825	0.0784866
Usp24	3	21	45	685	0.0426825	0.0784866
Maf	4	21	66	685	0.0428985	0.0787704
Rnf44	6	21	113	685	0.0430339	0.0789057
Pafah1b1	5	21	89	685	0.0434888	0.0796256
Bace1	2	21	27	685	0.0452076	0.0819507
Btg3	2	21	27	685	0.0452076	0.0819507
Cdc42se2	2	21	27	685	0.0452076	0.0819507
Igsf3	2	21	27	685	0.0452076	0.0819507
Kdsr	2	21	27	685	0.0452076	0.0819507
Maml2	2	21	27	685	0.0452076	0.0819507
Zfhx2	2	21	27	685	0.0452076	0.0819507
Adamts3	4	21	67	685	0.0454176	0.0822148
Itsn1	3	21	46	685	0.0458051	0.0824492
Rtf1	3	21	46	685	0.0458051	0.0824492
Synj1	3	21	46	685	0.0458051	0.0824492
Vat1	3	21	46	685	0.0458051	0.0824492
Akap6	4	21	68	685	0.0480273	0.0862063
Slc30a1	4	21	68	685	0.0480273	0.0862063
Dcx	6	21	116	685	0.0489015	0.0870194
Atp11a	3	21	47	685	0.0490567	0.0870194
Iqsec1	3	21	47	685	0.0490567	0.0870194
Larp1	3	21	47	685	0.0490567	0.0870194
Ralgps2	3	21	47	685	0.0490567	0.0870194
Tgif2	3	21	47	685	0.0490567	0.0870194
Zfp532	3	21	47	685	0.0490567	0.0870194
Zfhx4	8	21	169	685	0.0493272	0.0870194
Cdh20	2	21	28	685	0.0496378	0.0870194
Cpsf7	2	21	28	685	0.0496378	0.0870194
Dmrta2	2	21	28	685	0.0496378	0.0870194
Gtf2i	2	21	28	685	0.0496378	0.0870194
Inpp4a	2	21	28	685	0.0496378	0.0870194
Ppp2r2c	2	21	28	685	0.0496378	0.0870194
Ptplb	2	21	28	685	0.0496378	0.0870194
Zdbf2	2	21	28	685	0.0496378	0.0870194
Zfyve20	2	21	28	685	0.0496378	0.0870194
