# Supplementary material for: Circulating microRNA signature of genotype‐by‐age interactions in the long‐lived Ames dwarf mouse
Source: Aging Cell. 2015 Jul 14;14(6):1055–66. doi: 10.1111/acel.12373 (PMC4693471; doi:10.1111/acel.12373)
Supplement: Supplementary file 8 — Table S7 Functional annotation analysis of overtargeted genes. [file ACEL-14-1055-s008.xlsx]

## Sheet: Overtargeted Gene List
CELSR3
MYCBP2
TMEM87A
Arhgap39
Eng
Wnt5b
2810008M24Rik
Scn2b
Zfp593
2610507B11Rik
Gm973
Ptges
Rps6kl1
Tcam1
Tmem22
Fut8
Serpinf2
Coq2
F2rl2
Fam83h
Ldha
Lef1
Rdh11
Sipa1
Sprn
Tmem150b
Tpd52
Zdhhc16
Srpr
4930403N07Rik
Chrm4
Lpcat4
MAPK4
Mefv
MMGT1
NAV1
Pafah2
Plekhm2
Tex14
Gpr64
Zer1
Crhr1
Fam107a
Lman2l
Pdlim7
Svop
Ucn2
Zfp316
Agap2
Mpp2
Casp2
Slc2a13
Atmin
Itch
Asb1
Ccl22
Dbc1
Hnf4a
Shkbp1
Slc44a2
Slit3
Ttc19
Zfp553
Ctnnd1
Myh9
Rtn4rl1
ASS1
BC002230
CDC42SE2
Csf2
GDAP1
MAP3K7
OXR1
Ptf1a
Srpx
Plekhg3
Mmab
2810432L12Rik
Irf2bp1
Itpripl1
Lman1
Nsun6
Thumpd1
Tmem134
Txn1
5730455P16Rik
Fam70a
Phf19
Tnrc18
Aldoa
Cacnb3
Csf1r
Gtpbp1
Hcn3
Itk
Mgat5b
Taf5
Tbck
Usf1
Nrxn2
Nampt
Htra2
IGFBP5
Il4
Zfp641
Numbl
Kitl
Cant1
Gad1
Nsmce4a
Osgin2
Plod1
Ppp1r11
Ppp1r1c
Rab43
Rras
Snx15
Tmem109
Tusc5
Prosapip1
Fndc8
Prr12
Sema4b
Nsd1
Fam63b
Syn2
Vamp2
Ndrg4
2015-09-03
Ascl1
Ensa
Dpysl4
Nfkbiz
BPTF
Enpp4
Fads3
FAM63B
Flnc
Foxn3
Hdac1
Lrrc2
RTL1
SEMA6D
Serpinb2
Slc25a42
Spesp1
Cntnap1
Sfmbt2
Adam22
Cycs
Dmwd
Gm606
Hk1
Mta2
Pgm2
Scml2
Stac2
Zfp384
Gpr158
Mpped2
Ppfia1
Wnt3
Shank3
Gas1
Ppp1r3f
Actn4
Add2
Anp32a
Axl
Grhl3
Inpp5k
Kcne1l
Map2k1
Med12
Mkl1
Oxsr1
Pnoc
Spock2
Tmem167b
Zmym4
Yy1
ALG2
CAMSAP2
Capn12
CCND1
Dimt1
Fhdc1
Larp6
SCAMP5
Tec
TNRC6B
Gpr101
Pou3f3
Ndst1
Atoh1
Faim2
Iqck
Klhdc8a
Mcfd2
Nav3
Nptx2
2015-09-09
Sgpp1
Slc30a3
Syp
Chd1
Tfdp2
Dgkz
Fzd2
Stat6
Tmem26
Grem2
Zdhhc17
Ntn1
ARRDC3
BDNF
CPLX2
Dock8
Gas2
Golga2
Gsx2
Senp3
Sltm
Arl15
Fgfr1
Bhlhe40
Cacng2
Letmd1
Jmjd1c
Ablim3
Cuedc1
Gdap1l1
Jakmip1
Pacs1
Rnf13
Sec16a
Vwa5b2
Atg4b
Nrn1
Syvn1
Gabpb2
Foxp1
ANKRD12
CACNA1E
Dock1
Fam174a
Gpi1
Osbp2
Pdrg1
Slc25a3
Tmed4
Trappc3
Slc6a17
Etl4
Igfbp3
N28178
Ddx17
Lgr4
Tm9sf3
Eea1
Cops7b
Met
Bmper
Foxd3
Magi3
Pkp4
Rnf34
Sgsm2
Sidt1
Slc37a3
Smc6
Tmem55a
Tmtc1
Wasf1
Notch1
Osbpl3
Serpine1
Slc7a2
Vcl
ADCY1
Atn1
D630037F22Rik
Grm3
Kif20a
2510009E07Rik
Acbd3
B4galt2
Celf3
Golph3l
Msn
Ntf3
Ralgds
Sec61a1
Set
Tmcc3
Cplx2
Coro1c
Gabra3
Trank1
Inpp5a
Alcam
Fgfr2
Synj2bp
Accn1
BC052040
Crtc1
Elmod1
Lima1
Mobkl1a
Prkar2b
Tbx4
Vwc2
Wscd2
BCL2
CBX5
Huwe1
Kcnj14
Syf2
TMOD2
Dclk1
Mex3c
Ahsa2
Ccne2
Cntn4
Slc27a4
Tmem108
Adipor2
Cxcr4
Tead3
Tmem184b
Wnt11
Glce
Rnf152
Mll2
0610011L14Rik
Ceacam1
Hes1
Ptk2
Svil
TTYH3
Uncx
Whrn
Atg9a
Ergic1
F3
Rai14
Ric8b
Snx12
Spry3
Lrrc4
Pkia
Slco3a1
Jag1
Pclo
Zfp592
Agfg2
Btbd11
Car7
Cdk14
Cybrd1
Notch2
Uhrf2
Ythdf1
Calb1
Cbx3
Esrp1
Gramd4
Ldlr
Lgr5
Nbr1
Slc25a16
Slc2a1
WNK1
Dcaf7
Nr4a2
Pgrmc2
Cdh4
Dgkg
Fam167a
Pdpk1
Rap1gds1
Snx4
Wnt5a
Bcl11b
Abr
Acsl1
Ppp2r3a
Sema4c
Sort1
Zc3h4
Cbx4
Fbxo30
Pogz
Bsdc1
Clcn3
Gnao1
Htr2c
Prex2
Rps6ka4
Smad6
Tmem164
Tmem231
Atp1b2
Cnih2
Ezr
Gm1564
MACF1
Ndfip2
Ralgapa2
Sav1
Tspan15
Tubgcp3
Zfp36
Six3
E2f5
Etf1
Speg
Tanc2
9930012K11Rik
AI597479
Arl5b
Col12a1
Fam19a5
2015-03-05
Ank3
Dpp6
Hnrnpr
Iqgap1
Ntrk2
Opa1
Ptpn13
Rgag4
Rhobtb2
Dixdc1
Fam19a1
Fgd6
Slc16a2
Taf4b
Mex3b
Strn3
Tcf12
Gpr22
Grin2b
Kcnk3
Ormdl3
Ppargc1b
Ptpn4
Ubp1
Eml5
Ttbk2
Ppp1r10
Slc2a3
Hexim1
Sec22c
Sox12
Nr2f2
Camsap1
Papd7
Stk38l
Atp8b2
Cntn2
Crkl
Ddn
Fam76a
Prkd1
3110043O21Rik
Olfml1
Snx2
Ube2e2
Wbp4
Zfp281
Aff4
4933430H15Rik
Arhgap1
Dusp8
Epn2
Itga10
Neto1
Nfe2l1
Osbp
Sidt2
C130039O16Rik
Foxg1
Gmfb
Lrrtm2
Wtap
Arhgap36
Ptprm
Rai1
Rbm27
BC085271
Cadm4
Dbx1
Dcdc2a
Fgf20
Fzd1
Loxl3
Msx1
Parva
Pik3ip1
Ppfibp1
Srsf12
Ubap2l
Foxo1
Inhbb
Ppap2b
Csf1
Fam123b
Foxn2
Peg10
3830406C13Rik
Aff1
Brpf3
Cdc25a
Dlg3
Foxj2
Fzd8
Hbegf
Nceh1
Npr3
Sema4f
Spcs2
Yaf2
Gpr137b
Rin2
Ubr2
Arid4a
Eif4g2
Fnip1
Lphn2
Mbnl2
Ppp4r2
Ythdf2
Grm7
Mras
Pappa2
Scamp5
Wnt1
Mgat4a
Elf1
Gulp1
Ncoa1
Pias3
Prkcd
Rab2a
Wnt7b
Gnai2
Gpr85
Tbx20
Zdhhc3
Zdhhc5
Atxn7
Mtus1
Pea15a
Cnbp
Cntnap2
Gpm6b
Snap25
Sorbs1
Kcnd3
Kirrel
Neurod2
Adm
Atad1
Atf1
Auts2
Hnf4g
Ivns1abp
Kctd15
Ormdl2
Pou3f1
Tmem168
Wnt7a
Arfgef2
Cic
Fbln5
Lgi1
Slc25a27
Srsf7
Ubn1
Msl2
Prkacb
Scai
Dact1
Id4
Rbms2
Rfx1
Sike1
Usp6nl
Myt1
Rnf214
St18
Stx17
Tiam1
Cnot2
Syt1
Ret
C77370
Cep97
Elf4
Hmgb1
Nrip3
Tfrc
Zfp449
Ahctf1
Fam118b
Lhx5
Limd1
Rnf182
Tmem136
Tmem110
Fat3
Acsl3
Btf3l4
Iqsec2
Ptprb
Rnf41
Synj1
Anks1b
D3Bwg0562e
Phf15
Satb2
Boc
Ccdc120
Dip2a
Gtf2i
Sh3glb1
Stxbp1
Ubxn7
Mycn
Ahcyl2
AW549877
C1ql3
D16Ertd472e
Fbxo10
Fosb
Ing5
Itsn1
Sf1
Smoc1
Skil
Unc5d
Ctdsp2
Ctnnbip1
Zc3h7b
Crtc2
Foxq1
Gfpt1
Igsf3
Maml2
Mex3d
Sh3rf3
Tshz1
Ust
Limd2
Rnf44
Actr1a
Cacna2d2
Fbxo42
Lhfpl4
Metap1
Ranbp9
Rdx
Trim67
Vat1
Maf
Nhlh2
Fnbp4
Mpp7
Olig3
Sbf2
Tmem132b
Uggt1
Dcx
Adamtsl1
Ctnnd2
Etv6
Fam46a
Nrxn1
Usp24
Arid4b
Adnp
Btg3
Dmrta2
Inpp4a
Kdsr
Zdbf2
Zfhx2
Zfyve20
Adamts3
Akap6
Arhgap26
Atp11a
Fmnl2
Rtf1
Slc12a2
Mllt6
Trp53inp2
Atxn7l3
Iqsec1
Larp1
Ralgps2
Tgif2
Zfhx4
Cdh20
Cpsf7
Dpy19l3
Hmgxb4
Ptplb
Rapgef6
Vat1l

## Sheet: BVM_01_Targeted.by.allDEmiR
Gene	Targeting.DEmiRNAs	DEmiRNA.Total	Targeting.miRNAs.in.Universe	miRNA.Total.in.Universe	geneOverPhyper	geneOverFDR
Arhgap39	6	21	18	685	2.22158e-07	0.000283917
Rdh11	4	21	8	685	8.66952e-07	0.000553982
Eng	4	21	9	685	1.91232e-06	0.000814647
Wnt5b	3	21	5	685	3.22502e-06	0.000932132
2810008M24Rik	4	21	10	685	3.74943e-06	0.000932132
Scn2b	8	21	51	685	5.15012e-06	0.000932132
Zer1	8	21	51	685	5.15012e-06	0.000932132
Zfp593	5	21	19	685	8.1698e-06	0.000932132
2610507B11Rik	3	21	6	685	9.48178e-06	0.000932132
Gm973	3	21	6	685	9.48178e-06	0.000932132
Ptges	3	21	6	685	9.48178e-06	0.000932132
Tcam1	3	21	6	685	9.48178e-06	0.000932132
Tmem22	3	21	6	685	9.48178e-06	0.000932132
Fut8	4	21	12	685	1.13247e-05	0.00103378
Serpinf2	4	21	13	685	1.804e-05	0.00109893
Slc44a2	4	21	13	685	1.804e-05	0.00109893
Coq2	3	21	7	685	2.1682e-05	0.00109893
F2rl2	3	21	7	685	2.1682e-05	0.00109893
Fam83h	3	21	7	685	2.1682e-05	0.00109893
Rps6kl1	3	21	7	685	2.1682e-05	0.00109893
Sipa1	3	21	7	685	2.1682e-05	0.00109893
Tmem150b	3	21	7	685	2.1682e-05	0.00109893
4930403N07Rik	2	21	3	685	2.49365e-05	0.00109893
Chrm4	2	21	3	685	2.49365e-05	0.00109893
Lpcat4	2	21	3	685	2.49365e-05	0.00109893
Mefv	2	21	3	685	2.49365e-05	0.00109893
Pafah2	2	21	3	685	2.49365e-05	0.00109893
Plekhm2	2	21	3	685	2.49365e-05	0.00109893
Tex14	2	21	3	685	2.49365e-05	0.00109893
Srpr	6	21	34	685	2.78963e-05	0.00115973
Gpr64	5	21	23	685	2.81311e-05	0.00115973
Ldha	3	21	8	685	4.2497e-05	0.00146787
Lef1	3	21	8	685	4.2497e-05	0.00146787
Lman2l	3	21	8	685	4.2497e-05	0.00146787
Ucn2	3	21	8	685	4.2497e-05	0.00146787
Zdhhc16	3	21	8	685	4.2497e-05	0.00146787
Zfp316	3	21	8	685	4.2497e-05	0.00146787
Agap2	5	21	25	685	4.74734e-05	0.0015966
Casp2	4	21	16	685	5.76744e-05	0.00177417
Spock2	4	21	16	685	5.76744e-05	0.00177417
Atmin	5	21	26	685	6.05273e-05	0.00177417
Mpp2	5	21	26	685	6.05273e-05	0.00177417
Itch	7	21	53	685	7.06402e-05	0.00177417
Ccl22	3	21	9	685	7.49648e-05	0.00177417
Crhr1	3	21	9	685	7.49648e-05	0.00177417
Fam107a	3	21	9	685	7.49648e-05	0.00177417
Hnf4a	3	21	9	685	7.49648e-05	0.00177417
Pdlim7	3	21	9	685	7.49648e-05	0.00177417
Shkbp1	3	21	9	685	7.49648e-05	0.00177417
Slit3	3	21	9	685	7.49648e-05	0.00177417
Svop	3	21	9	685	7.49648e-05	0.00177417
Tpd52	3	21	9	685	7.49648e-05	0.00177417
Ttc19	3	21	9	685	7.49648e-05	0.00177417
Zfp553	3	21	9	685	7.49648e-05	0.00177417
Ass1	2	21	4	685	9.77716e-05	0.0021146
BC002230	2	21	4	685	9.77716e-05	0.0021146
Csf2	2	21	4	685	9.77716e-05	0.0021146
Ptf1a	2	21	4	685	9.77716e-05	0.0021146
Srpx	2	21	4	685	9.77716e-05	0.0021146
Plekhg3	4	21	18	685	0.000108704	0.0021146
Slc2a13	4	21	18	685	0.000108704	0.0021146
Ctnnd1	5	21	29	685	0.000117797	0.0021146
Mmab	5	21	29	685	0.000117797	0.0021146
Myh9	5	21	29	685	0.000117797	0.0021146
Rtn4rl1	5	21	29	685	0.000117797	0.0021146
2810432L12Rik	3	21	10	685	0.000122442	0.0021146
Dbc1	3	21	10	685	0.000122442	0.0021146
Irf2bp1	3	21	10	685	0.000122442	0.0021146
Itpripl1	3	21	10	685	0.000122442	0.0021146
Nsun6	3	21	10	685	0.000122442	0.0021146
Sprn	3	21	10	685	0.000122442	0.0021146
Thumpd1	3	21	10	685	0.000122442	0.0021146
Tmem134	3	21	10	685	0.000122442	0.0021146
Txn1	3	21	10	685	0.000122442	0.0021146
Fam70a	5	21	31	685	0.000175597	0.00277629
Phf19	5	21	31	685	0.000175597	0.00277629
Asb1	3	21	11	685	0.000188558	0.00277629
Cacnb3	3	21	11	685	0.000188558	0.00277629
Gtpbp1	3	21	11	685	0.000188558	0.00277629
Hcn3	3	21	11	685	0.000188558	0.00277629
Itk	3	21	11	685	0.000188558	0.00277629
Mgat5b	3	21	11	685	0.000188558	0.00277629
Taf5	3	21	11	685	0.000188558	0.00277629
Tbck	3	21	11	685	0.000188558	0.00277629
Usf1	3	21	11	685	0.000188558	0.00277629
Etl4	4	21	20	685	0.000188996	0.00277629
Nrxn2	4	21	20	685	0.000188996	0.00277629
Tnrc18	7	21	61	685	0.000202939	0.00294723
Nampt	6	21	46	685	0.000221382	0.00317894
Htra2	2	21	5	685	0.000239591	0.00332824
Il4	2	21	5	685	0.000239591	0.00332824
Slc12a4	2	21	5	685	0.000239591	0.00332824
Csf1r	3	21	12	685	0.000277174	0.00354229
Lman1	3	21	12	685	0.000277174	0.00354229
Osgin2	3	21	12	685	0.000277174	0.00354229
Ppp1r11	3	21	12	685	0.000277174	0.00354229
Ppp1r1c	3	21	12	685	0.000277174	0.00354229
Rras	3	21	12	685	0.000277174	0.00354229
Snx15	3	21	12	685	0.000277174	0.00354229
Tusc5	3	21	12	685	0.000277174	0.00354229
Prosapip1	6	21	48	685	0.000293194	0.00370992
Numbl	5	21	34	685	0.000302474	0.00371854
5730455P16Rik	4	21	22	685	0.000308423	0.00371854
Fndc8	4	21	22	685	0.000308423	0.00371854
Prr12	4	21	22	685	0.000308423	0.00371854
Zfp641	4	21	22	685	0.000308423	0.00371854
Syn2	6	21	49	685	0.00033562	0.00400863
Kitl	6	21	50	685	0.000382903	0.0042493
Vamp2	6	21	50	685	0.000382903	0.0042493
Ascl1	4	21	23	685	0.000386282	0.0042493
Sema4b	4	21	23	685	0.000386282	0.0042493
Aldoa	3	21	13	685	0.000392345	0.0042493
Cant1	3	21	13	685	0.000392345	0.0042493
Dpysl4	3	21	13	685	0.000392345	0.0042493
Nfkbiz	3	21	13	685	0.000392345	0.0042493
Nsmce4a	3	21	13	685	0.000392345	0.0042493
Plod1	3	21	13	685	0.000392345	0.0042493
Rab43	3	21	13	685	0.000392345	0.0042493
Ndrg4	5	21	36	685	0.00042123	0.0045238
2510009E07Rik	6	21	51	685	0.000435448	0.00463752
Nsd1	8	21	87	685	0.000465717	0.00465332
Fads3	2	21	6	685	0.000469701	0.00465332
Flnc	2	21	6	685	0.000469701	0.00465332
Hdac1	2	21	6	685	0.000469701	0.00465332
Lrrc2	2	21	6	685	0.000469701	0.00465332
Rtl1	2	21	6	685	0.000469701	0.00465332
Serpinb2	2	21	6	685	0.000469701	0.00465332
Slc25a42	2	21	6	685	0.000469701	0.00465332
Spesp1	2	21	6	685	0.000469701	0.00465332
Ensa	4	21	24	685	0.000478255	0.00470161
Sfmbt2	5	21	37	685	0.00049299	0.00477976
40788	6	21	52	685	0.000493684	0.00477976
Cycs	3	21	14	685	0.000538279	0.00487887
Dmwd	3	21	14	685	0.000538279	0.00487887
Gad1	3	21	14	685	0.000538279	0.00487887
Gm606	3	21	14	685	0.000538279	0.00487887
Hk1	3	21	14	685	0.000538279	0.00487887
Mta2	3	21	14	685	0.000538279	0.00487887
Pgm2	3	21	14	685	0.000538279	0.00487887
Scml2	3	21	14	685	0.000538279	0.00487887
Zfp384	3	21	14	685	0.000538279	0.00487887
Fam63b	6	21	53	685	0.00055806	0.00502254
Cntnap1	5	21	38	685	0.000574043	0.00509463
Mpped2	5	21	38	685	0.000574043	0.00509463
Ppfia1	5	21	39	685	0.000665213	0.00574548
Wnt3	5	21	39	685	0.000665213	0.00574548
Shank3	6	21	55	685	0.000707135	0.00574548
Gas1	4	21	26	685	0.00071105	0.00574548
Ppp1r3f	4	21	26	685	0.00071105	0.00574548
Add2	3	21	15	685	0.000719308	0.00574548
Axl	3	21	15	685	0.000719308	0.00574548
Grhl3	3	21	15	685	0.000719308	0.00574548
Inpp5k	3	21	15	685	0.000719308	0.00574548
Kcne1l	3	21	15	685	0.000719308	0.00574548
Med12	3	21	15	685	0.000719308	0.00574548
Mkl1	3	21	15	685	0.000719308	0.00574548
Pnoc	3	21	15	685	0.000719308	0.00574548
Stac2	3	21	15	685	0.000719308	0.00574548
Tmem109	3	21	15	685	0.000719308	0.00574548
Tmem167b	3	21	15	685	0.000719308	0.00574548
Camsap2	2	21	7	685	0.000805715	0.00624063
Capn12	2	21	7	685	0.000805715	0.00624063
Dimt1	2	21	7	685	0.000805715	0.00624063
Larp6	2	21	7	685	0.000805715	0.00624063
Tec	2	21	7	685	0.000805715	0.00624063
Gpr101	5	21	41	685	0.000881387	0.00674499
Pou3f3	5	21	41	685	0.000881387	0.00674499
Yy1	6	21	57	685	0.000886686	0.00674515
Dclk1	7	21	75	685	0.000898602	0.00679534
Atoh1	3	21	16	685	0.000939853	0.00686361
Iqck	3	21	16	685	0.000939853	0.00686361
Nav3	3	21	16	685	0.000939853	0.00686361
Nptx2	3	21	16	685	0.000939853	0.00686361
40794	3	21	16	685	0.000939853	0.00686361
Slc30a3	3	21	16	685	0.000939853	0.00686361
Chd1	7	21	76	685	0.000985857	0.00714264
Cplx2	6	21	58	685	0.000989239	0.00714264
Scamp5	5	21	42	685	0.00100823	0.00719839
Tfdp2	5	21	42	685	0.00100823	0.00719839
Ndst1	6	21	59	685	0.00110107	0.0078176
Ppp2r3a	5	21	43	685	0.00114885	0.00801676
Zc3h4	5	21	43	685	0.00114885	0.00801676
Actn4	3	21	17	685	0.0012044	0.00801676
Anp32a	3	21	17	685	0.0012044	0.00801676
Dgkz	3	21	17	685	0.0012044	0.00801676
Fzd2	3	21	17	685	0.0012044	0.00801676
Klhdc8a	3	21	17	685	0.0012044	0.00801676
Mcfd2	3	21	17	685	0.0012044	0.00801676
Oxsr1	3	21	17	685	0.0012044	0.00801676
Stat6	3	21	17	685	0.0012044	0.00801676
Tmem26	3	21	17	685	0.0012044	0.00801676
Zmym4	3	21	17	685	0.0012044	0.00801676
Ntn1	6	21	60	685	0.00122278	0.0080747
Dock8	2	21	8	685	0.00126365	0.0080747
Fhdc1	2	21	8	685	0.00126365	0.0080747
Foxn3	2	21	8	685	0.00126365	0.0080747
Gas2	2	21	8	685	0.00126365	0.0080747
Gsx2	2	21	8	685	0.00126365	0.0080747
Senp3	2	21	8	685	0.00126365	0.0080747
Sltm	2	21	8	685	0.00126365	0.0080747
Gpr158	5	21	44	685	0.00130425	0.0082927
Bhlhe40	4	21	30	685	0.00142144	0.00889588
Cacng2	4	21	30	685	0.00142144	0.00889588
Zdhhc17	4	21	30	685	0.00142144	0.00889588
Arl15	5	21	45	685	0.00147548	0.00889588
Fgfr1	5	21	45	685	0.00147548	0.00889588
Ablim3	3	21	18	685	0.00151745	0.00889588
Adam22	3	21	18	685	0.00151745	0.00889588
Cuedc1	3	21	18	685	0.00151745	0.00889588
Faim2	3	21	18	685	0.00151745	0.00889588
Gdap1l1	3	21	18	685	0.00151745	0.00889588
Jakmip1	3	21	18	685	0.00151745	0.00889588
Map2k1	3	21	18	685	0.00151745	0.00889588
Pacs1	3	21	18	685	0.00151745	0.00889588
Rnf13	3	21	18	685	0.00151745	0.00889588
Sec16a	3	21	18	685	0.00151745	0.00889588
Sgpp1	3	21	18	685	0.00151745	0.00889588
Vwa5b2	3	21	18	685	0.00151745	0.00889588
Atg4b	4	21	31	685	0.00166103	0.00953394
Letmd1	4	21	31	685	0.00166103	0.00953394
Nrn1	4	21	31	685	0.00166103	0.00953394
Syvn1	4	21	31	685	0.00166103	0.00953394
Jmjd1c	5	21	46	685	0.00166359	0.00953394
Golga2	2	21	9	685	0.00185799	0.0105067
Gpi1	2	21	9	685	0.00185799	0.0105067
Trappc3	2	21	9	685	0.00185799	0.0105067
N28178	3	21	19	685	0.00188354	0.0106043
Grem2	4	21	32	685	0.00192938	0.0108147
Cops7b	5	21	48	685	0.00209491	0.01159
Gabpb2	5	21	48	685	0.00209491	0.01159
Slc6a17	5	21	48	685	0.00209491	0.01159
Foxp1	7	21	85	685	0.00212721	0.0116677
Tm9sf3	7	21	85	685	0.00212721	0.0116677
Eea1	6	21	66	685	0.00219644	0.011996
Met	4	21	33	685	0.00222855	0.0120843
Bmper	3	21	20	685	0.00230718	0.0120843
Foxd3	3	21	20	685	0.00230718	0.0120843
Igfbp3	3	21	20	685	0.00230718	0.0120843
Magi3	3	21	20	685	0.00230718	0.0120843
Pkp4	3	21	20	685	0.00230718	0.0120843
Sgsm2	3	21	20	685	0.00230718	0.0120843
Sidt1	3	21	20	685	0.00230718	0.0120843
Smc6	3	21	20	685	0.00230718	0.0120843
Wasf1	3	21	20	685	0.00230718	0.0120843
Lgr4	4	21	34	685	0.00256064	0.0127398
Notch1	4	21	34	685	0.00256064	0.0127398
Osbpl3	4	21	34	685	0.00256064	0.0127398
Serpine1	4	21	34	685	0.00256064	0.0127398
Alg2	2	21	10	685	0.00260179	0.0127398
Atn1	2	21	10	685	0.00260179	0.0127398
D630037F22Rik	2	21	10	685	0.00260179	0.0127398
Dock1	2	21	10	685	0.00260179	0.0127398
Enpp4	2	21	10	685	0.00260179	0.0127398
Fam174a	2	21	10	685	0.00260179	0.0127398
Grm3	2	21	10	685	0.00260179	0.0127398
Kif20a	2	21	10	685	0.00260179	0.0127398
Oprl1	2	21	10	685	0.00260179	0.0127398
Ptms	2	21	10	685	0.00260179	0.0127398
Slc25a3	2	21	10	685	0.00260179	0.0127398
Tmed4	2	21	10	685	0.00260179	0.0127398
Tubb5	2	21	10	685	0.00260179	0.0127398
Celf3	3	21	21	685	0.00279283	0.0131222
Golph3l	3	21	21	685	0.00279283	0.0131222
Msn	3	21	21	685	0.00279283	0.0131222
Ntf3	3	21	21	685	0.00279283	0.0131222
Rnf34	3	21	21	685	0.00279283	0.0131222
Sec61a1	3	21	21	685	0.00279283	0.0131222
Set	3	21	21	685	0.00279283	0.0131222
Slc37a3	3	21	21	685	0.00279283	0.0131222
Syp	3	21	21	685	0.00279283	0.0131222
Tmcc3	3	21	21	685	0.00279283	0.0131222
Tmem55a	3	21	21	685	0.00279283	0.0131222
Coro1c	4	21	35	685	0.00292775	0.013606
Gabra3	4	21	35	685	0.00292775	0.013606
Vcl	4	21	35	685	0.00292775	0.013606
Inpp5a	5	21	52	685	0.00321036	0.0146901
Alcam	4	21	36	685	0.00333202	0.0146901
Ddx17	4	21	36	685	0.00333202	0.0146901
Dlg3	4	21	36	685	0.00333202	0.0146901
Slc7a2	4	21	36	685	0.00333202	0.0146901
Synj2bp	4	21	36	685	0.00333202	0.0146901
Acbd3	3	21	22	685	0.00334492	0.0146901
Accn1	3	21	22	685	0.00334492	0.0146901
Atf1	3	21	22	685	0.00334492	0.0146901
B4galt2	3	21	22	685	0.00334492	0.0146901
BC052040	3	21	22	685	0.00334492	0.0146901
Lima1	3	21	22	685	0.00334492	0.0146901
Mobkl1a	3	21	22	685	0.00334492	0.0146901
Tbx4	3	21	22	685	0.00334492	0.0146901
Vwc2	3	21	22	685	0.00334492	0.0146901
Wscd2	3	21	22	685	0.00334492	0.0146901
Kcnj14	2	21	11	685	0.00350675	0.0151406
Osbp2	2	21	11	685	0.00350675	0.0151406
Pdrg1	2	21	11	685	0.00350675	0.0151406
Syf2	2	21	11	685	0.00350675	0.0151406
Usp15	2	21	11	685	0.00350675	0.0151406
Mex3c	6	21	72	685	0.00369843	0.0159144
Fgfr2	4	21	37	685	0.00377562	0.0159776
Sema4f	4	21	37	685	0.00377562	0.0159776
Slc27a4	4	21	37	685	0.00377562	0.0159776
Tmem108	4	21	37	685	0.00377562	0.0159776
Trank1	4	21	37	685	0.00377562	0.0159776
Atad1	3	21	23	685	0.00396779	0.016305
Cxcr4	3	21	23	685	0.00396779	0.016305
Elmod1	3	21	23	685	0.00396779	0.016305
Prkar2b	3	21	23	685	0.00396779	0.016305
Ralgds	3	21	23	685	0.00396779	0.016305
Tead3	3	21	23	685	0.00396779	0.016305
Tmem168	3	21	23	685	0.00396779	0.016305
Tmtc1	3	21	23	685	0.00396779	0.016305
Wnt11	3	21	23	685	0.00396779	0.016305
Ahsa2	4	21	38	685	0.00426071	0.0173414
Ccne2	4	21	38	685	0.00426071	0.0173414
Cntn4	4	21	38	685	0.00426071	0.0173414
Rnf152	5	21	55	685	0.00430661	0.0174725
Mll2	8	21	117	685	0.00436833	0.0176668
0610011L14Rik	2	21	12	685	0.00458328	0.0181345
Ceacam1	2	21	12	685	0.00458328	0.0181345
Huwe1	2	21	12	685	0.00458328	0.0181345
Ptk2	2	21	12	685	0.00458328	0.0181345
Svil	2	21	12	685	0.00458328	0.0181345
Uncx	2	21	12	685	0.00458328	0.0181345
Whrn	2	21	12	685	0.00458328	0.0181345
Ergic1	3	21	24	685	0.0046657	0.0182907
F3	3	21	24	685	0.0046657	0.0182907
Ric8b	3	21	24	685	0.0046657	0.0182907
Ankrd12	4	21	39	685	0.00478946	0.0187184
Adipor2	5	21	57	685	0.00518022	0.020001
Glce	5	21	57	685	0.00518022	0.020001
Slco3a1	5	21	57	685	0.00518022	0.020001
Spry3	5	21	57	685	0.00518022	0.020001
Lrrc4	4	21	40	685	0.00536404	0.0202796
Atg9a	3	21	25	685	0.0054428	0.0202796
Btbd11	3	21	25	685	0.0054428	0.0202796
Car7	3	21	25	685	0.0054428	0.0202796
Cdk14	3	21	25	685	0.0054428	0.0202796
Crtc1	3	21	25	685	0.0054428	0.0202796
Cybrd1	3	21	25	685	0.0054428	0.0202796
Notch2	3	21	25	685	0.0054428	0.0202796
Rai14	3	21	25	685	0.0054428	0.0202796
Snx12	3	21	25	685	0.0054428	0.0202796
Uhrf2	3	21	25	685	0.0054428	0.0202796
Ythdf1	3	21	25	685	0.0054428	0.0202796
Calb1	2	21	13	685	0.00584056	0.0212656
Cbx3	2	21	13	685	0.00584056	0.0212656
Esrp1	2	21	13	685	0.00584056	0.0212656
Gramd4	2	21	13	685	0.00584056	0.0212656
Lgr5	2	21	13	685	0.00584056	0.0212656
Nbr1	2	21	13	685	0.00584056	0.0212656
Slc25a16	2	21	13	685	0.00584056	0.0212656
Slc2a1	2	21	13	685	0.00584056	0.0212656
Zfp592	4	21	41	685	0.00598664	0.0217356
Cdh4	3	21	26	685	0.00630311	0.0224384
Dgkg	3	21	26	685	0.00630311	0.0224384
Fam167a	3	21	26	685	0.00630311	0.0224384
Snx4	3	21	26	685	0.00630311	0.0224384
Tmem136	3	21	26	685	0.00630311	0.0224384
Tmem184b	3	21	26	685	0.00630311	0.0224384
Wnt5a	3	21	26	685	0.00630311	0.0224384
Dcaf7	6	21	79	685	0.00634879	0.0225382
Acsl1	4	21	42	685	0.00665939	0.0231899
Jag1	4	21	42	685	0.00665939	0.0231899
Lgi1	4	21	42	685	0.00665939	0.0231899
Nr4a2	4	21	42	685	0.00665939	0.0231899
Pclo	4	21	42	685	0.00665939	0.0231899
Sema4c	4	21	42	685	0.00665939	0.0231899
Sort1	4	21	42	685	0.00665939	0.0231899
Cbx4	5	21	60	685	0.00673116	0.0233128
Fbxo30	5	21	60	685	0.00673116	0.0233128
Pogz	6	21	80	685	0.00682267	0.0235659
Agfg2	3	21	27	685	0.00725056	0.0241252
Clcn3	3	21	27	685	0.00725056	0.0241252
Htr2c	3	21	27	685	0.00725056	0.0241252
Rps6ka4	3	21	27	685	0.00725056	0.0241252
Smad6	3	21	27	685	0.00725056	0.0241252
Tmem231	3	21	27	685	0.00725056	0.0241252
Cnih2	2	21	14	685	0.00728664	0.0241252
Ezr	2	21	14	685	0.00728664	0.0241252
Gm1564	2	21	14	685	0.00728664	0.0241252
Hes1	2	21	14	685	0.00728664	0.0241252
Hmgcr	2	21	14	685	0.00728664	0.0241252
Ndfip2	2	21	14	685	0.00728664	0.0241252
Sav1	2	21	14	685	0.00728664	0.0241252
Tspan15	2	21	14	685	0.00728664	0.0241252
Tubgcp3	2	21	14	685	0.00728664	0.0241252
Zfp36	2	21	14	685	0.00728664	0.0241252
Six3	5	21	61	685	0.00731766	0.0241364
Bcl11b	8	21	126	685	0.00737743	0.0241364
E2f5	4	21	43	685	0.00738447	0.0241364
Etf1	4	21	43	685	0.00738447	0.0241364
Speg	4	21	43	685	0.00738447	0.0241364
Pgrmc2	4	21	44	685	0.00816398	0.0263513
Pkia	4	21	44	685	0.00816398	0.0263513
9930012K11Rik	3	21	28	685	0.0082889	0.0263513
AI597479	3	21	28	685	0.0082889	0.0263513
Arl5b	3	21	28	685	0.0082889	0.0263513
Bsdc1	3	21	28	685	0.0082889	0.0263513
40606	3	21	28	685	0.0082889	0.0263513
Pdpk1	3	21	28	685	0.0082889	0.0263513
Prex2	3	21	28	685	0.0082889	0.0263513
Rap1gds1	3	21	28	685	0.0082889	0.0263513
Sh3rf3	3	21	28	685	0.0082889	0.0263513
Gdap1	2	21	15	685	0.00892847	0.0277827
Hnrnpr	2	21	15	685	0.00892847	0.0277827
Iqgap1	2	21	15	685	0.00892847	0.0277827
Opa1	2	21	15	685	0.00892847	0.0277827
Paqr8	2	21	15	685	0.00892847	0.0277827
Ptpn13	2	21	15	685	0.00892847	0.0277827
Rgag4	2	21	15	685	0.00892847	0.0277827
Rhobtb2	2	21	15	685	0.00892847	0.0277827
Abr	4	21	45	685	0.00900004	0.0277827
Dixdc1	4	21	45	685	0.00900004	0.0277827
Slc16a2	4	21	45	685	0.00900004	0.0277827
Taf4b	4	21	45	685	0.00900004	0.0277827
Mex3b	5	21	64	685	0.00930461	0.0283317
Strn3	5	21	64	685	0.00930461	0.0283317
Tcf12	5	21	64	685	0.00930461	0.0283317
Col12a1	3	21	29	685	0.00942174	0.0283317
Fam19a5	3	21	29	685	0.00942174	0.0283317
Gpr22	3	21	29	685	0.00942174	0.0283317
Kcnk3	3	21	29	685	0.00942174	0.0283317
Ormdl3	3	21	29	685	0.00942174	0.0283317
Oxr1	3	21	29	685	0.00942174	0.0283317
Tmem164	3	21	29	685	0.00942174	0.0283317
Ubp1	3	21	29	685	0.00942174	0.0283317
Tanc2	8	21	131	685	0.00965115	0.0289534
Fam19a1	4	21	46	685	0.00989473	0.0295455
Ttbk2	4	21	46	685	0.00989473	0.0295455
Ppargc1b	3	21	30	685	0.0106526	0.0315748
Ppp1r10	3	21	30	685	0.0106526	0.0315748
Ptpn4	3	21	30	685	0.0106526	0.0315748
Atp1b2	2	21	16	685	0.010772	0.0315748
Hexim1	2	21	16	685	0.010772	0.0315748
Ldlr	2	21	16	685	0.010772	0.0315748
Peg3	2	21	16	685	0.010772	0.0315748
Sec22c	2	21	16	685	0.010772	0.0315748
Eml5	4	21	47	685	0.0108501	0.0315864
Fgd6	4	21	47	685	0.0108501	0.0315864
Nrxn1	4	21	47	685	0.0108501	0.0315864
Sox12	6	21	87	685	0.0109368	0.0317665
Camsap1	4	21	48	685	0.0118681	0.0342381
Slc12a2	4	21	48	685	0.0118681	0.0342381
Stk38l	4	21	48	685	0.0118681	0.0342381
Gnao1	3	21	31	685	0.0119846	0.0344188
Prkd1	3	21	31	685	0.0119846	0.0344188
Ehmt1	2	21	17	685	0.0128222	0.0361739
Olfml1	2	21	17	685	0.0128222	0.0361739
Pak1	2	21	17	685	0.0128222	0.0361739
Rab21	2	21	17	685	0.0128222	0.0361739
Ralgapa2	2	21	17	685	0.0128222	0.0361739
Snx2	2	21	17	685	0.0128222	0.0361739
Ube2e2	2	21	17	685	0.0128222	0.0361739
Wbp4	2	21	17	685	0.0128222	0.0361739
4933430H15Rik	3	21	32	685	0.0134211	0.0371408
Atp8b2	3	21	32	685	0.0134211	0.0371408
Epn2	3	21	32	685	0.0134211	0.0371408
Fam76a	3	21	32	685	0.0134211	0.0371408
Grin2b	3	21	32	685	0.0134211	0.0371408
Itga10	3	21	32	685	0.0134211	0.0371408
Osbp	3	21	32	685	0.0134211	0.0371408
Slc2a3	3	21	32	685	0.0134211	0.0371408
C130039O16Rik	5	21	69	685	0.0134555	0.0371408
Nr2f2	5	21	69	685	0.0134555	0.0371408
Esrra	4	21	50	685	0.0141001	0.0384221
Fmnl2	4	21	50	685	0.0141001	0.0384221
Lrrtm2	4	21	50	685	0.0141001	0.0384221
Papd7	4	21	50	685	0.0141001	0.0384221
Wtap	4	21	50	685	0.0141001	0.0384221
Zfp281	4	21	50	685	0.0141001	0.0384221
Arhgap1	3	21	33	685	0.0149649	0.0394198
Arhgap36	3	21	33	685	0.0149649	0.0394198
Cntn2	3	21	33	685	0.0149649	0.0394198
Crkl	3	21	33	685	0.0149649	0.0394198
Ddn	3	21	33	685	0.0149649	0.0394198
Dusp8	3	21	33	685	0.0149649	0.0394198
Mapk4	3	21	33	685	0.0149649	0.0394198
Mgat3	3	21	33	685	0.0149649	0.0394198
Mycbp2	3	21	33	685	0.0149649	0.0394198
Nfe2l1	3	21	33	685	0.0149649	0.0394198
Rai1	3	21	33	685	0.0149649	0.0394198
BC085271	2	21	18	685	0.0150831	0.0394198
Bcorl1	2	21	18	685	0.0150831	0.0394198
Cadm4	2	21	18	685	0.0150831	0.0394198
Dbx1	2	21	18	685	0.0150831	0.0394198
Dcdc2a	2	21	18	685	0.0150831	0.0394198
Fgf20	2	21	18	685	0.0150831	0.0394198
Loxl3	2	21	18	685	0.0150831	0.0394198
Msx1	2	21	18	685	0.0150831	0.0394198
Srsf12	2	21	18	685	0.0150831	0.0394198
Foxg1	4	21	51	685	0.0153179	0.0397891
Foxo1	4	21	51	685	0.0153179	0.0397891
Gmfb	4	21	51	685	0.0153179	0.0397891
Aff4	7	21	116	685	0.0155492	0.0403082
Ank3	5	21	72	685	0.0165083	0.0418912
Csf1	4	21	52	685	0.0166059	0.0418912
Fam123b	4	21	52	685	0.0166059	0.0418912
Foxn2	4	21	52	685	0.0166059	0.0418912
Inhbb	4	21	52	685	0.0166059	0.0418912
Peg10	4	21	52	685	0.0166059	0.0418912
3830406C13Rik	3	21	34	685	0.0166188	0.0418912
Brpf3	3	21	34	685	0.0166188	0.0418912
Fzd8	3	21	34	685	0.0166188	0.0418912
Neto1	3	21	34	685	0.0166188	0.0418912
Ptprm	3	21	34	685	0.0166188	0.0418912
Rbm27	3	21	34	685	0.0166188	0.0418912
Sidt2	3	21	34	685	0.0166188	0.0418912
Spcs2	3	21	34	685	0.0166188	0.0418912
3110043O21Rik	2	21	19	685	0.0175581	0.0434028
Dpp6	2	21	19	685	0.0175581	0.0434028
Elovl7	2	21	19	685	0.0175581	0.0434028
Fzd1	2	21	19	685	0.0175581	0.0434028
Gpr137b	2	21	19	685	0.0175581	0.0434028
Klhdc2	2	21	19	685	0.0175581	0.0434028
Parva	2	21	19	685	0.0175581	0.0434028
Pik3ip1	2	21	19	685	0.0175581	0.0434028
Ppfibp1	2	21	19	685	0.0175581	0.0434028
Rin2	2	21	19	685	0.0175581	0.0434028
Ythdf2	4	21	53	685	0.017966	0.0443254
Aff1	3	21	35	685	0.0183854	0.0445854
Cdc25a	3	21	35	685	0.0183854	0.0445854
Foxj2	3	21	35	685	0.0183854	0.0445854
Mras	3	21	35	685	0.0183854	0.0445854
Npr3	3	21	35	685	0.0183854	0.0445854
Pappa2	3	21	35	685	0.0183854	0.0445854
Tppp	3	21	35	685	0.0183854	0.0445854
Wnt1	3	21	35	685	0.0183854	0.0445854
Zyg11b	3	21	35	685	0.0183854	0.0445854
Arid4a	5	21	74	685	0.0187993	0.0454169
Mgat4a	5	21	74	685	0.0187993	0.0454169
Fnip1	4	21	54	685	0.0193999	0.046516
Lphn2	4	21	54	685	0.0193999	0.046516
Mbnl2	4	21	54	685	0.0193999	0.046516
Ppp4r2	4	21	54	685	0.0193999	0.046516
Eif4g2	6	21	97	685	0.0197237	0.0470933
Elf1	2	21	20	685	0.0202494	0.0470933
Gulp1	2	21	20	685	0.0202494	0.0470933
Ncoa1	2	21	20	685	0.0202494	0.0470933
Prkcd	2	21	20	685	0.0202494	0.0470933
Rab2a	2	21	20	685	0.0202494	0.0470933
Ubap2l	2	21	20	685	0.0202494	0.0470933
Ubr2	2	21	20	685	0.0202494	0.0470933
Xkr6	2	21	20	685	0.0202494	0.0470933
Gnai2	3	21	36	685	0.0202671	0.0470933
Grm7	3	21	36	685	0.0202671	0.0470933
Hbegf	3	21	36	685	0.0202671	0.0470933
Nceh1	3	21	36	685	0.0202671	0.0470933
Neo1	3	21	36	685	0.0202671	0.0470933
Tbx20	3	21	36	685	0.0202671	0.0470933
Yaf2	3	21	36	685	0.0202671	0.0470933
Zdhhc3	3	21	36	685	0.0202671	0.0470933
Atxn7	4	21	55	685	0.0209092	0.0484093
Mtus1	4	21	55	685	0.0209092	0.0484093
Slc6a1	5	21	76	685	0.0213066	0.0492401
Cnbp	3	21	37	685	0.022266	0.0510645
Gpr85	3	21	37	685	0.022266	0.0510645
Rheb	3	21	37	685	0.022266	0.0510645
Sorbs1	3	21	37	685	0.022266	0.0510645
Ccnd1	4	21	56	685	0.0224956	0.0510645
Fbxl14	4	21	56	685	0.0224956	0.0510645
Kcnd3	4	21	56	685	0.0224956	0.0510645
Kirrel	4	21	56	685	0.0224956	0.0510645
Neurod2	4	21	56	685	0.0224956	0.0510645
Ppap2b	4	21	56	685	0.0224956	0.0510645
Adm	2	21	21	685	0.0231588	0.0515627
Auts2	2	21	21	685	0.0231588	0.0515627
Eif4e2	2	21	21	685	0.0231588	0.0515627
Hnf4g	2	21	21	685	0.0231588	0.0515627
Ivns1abp	2	21	21	685	0.0231588	0.0515627
Kctd15	2	21	21	685	0.0231588	0.0515627
Maml3	2	21	21	685	0.0231588	0.0515627
Ntrk2	2	21	21	685	0.0231588	0.0515627
Ormdl2	2	21	21	685	0.0231588	0.0515627
Pou3f1	2	21	21	685	0.0231588	0.0515627
Wnt7b	2	21	21	685	0.0231588	0.0515627
Pea15a	4	21	57	685	0.0241605	0.0532703
Srcin1	4	21	57	685	0.0241605	0.0532703
Stx16	4	21	57	685	0.0241605	0.0532703
Arfgef2	3	21	38	685	0.0243843	0.0532703
Cic	3	21	38	685	0.0243843	0.0532703
Cntnap2	3	21	38	685	0.0243843	0.0532703
Fbln5	3	21	38	685	0.0243843	0.0532703
Slc25a27	3	21	38	685	0.0243843	0.0532703
Srsf7	3	21	38	685	0.0243843	0.0532703
Zdhhc5	3	21	38	685	0.0243843	0.0532703
Zfp46	3	21	38	685	0.0243843	0.0532703
Msl2	4	21	58	685	0.0259055	0.0564007
Prkacb	4	21	58	685	0.0259055	0.0564007
Cdk6	2	21	22	685	0.0262874	0.0568447
Rfx1	2	21	22	685	0.0262874	0.0568447
Sike1	2	21	22	685	0.0262874	0.0568447
Wnt7a	2	21	22	685	0.0262874	0.0568447
Cds2	3	21	39	685	0.0266237	0.0570891
Gria1	3	21	39	685	0.0266237	0.0570891
Ncald	3	21	39	685	0.0266237	0.0570891
St18	3	21	39	685	0.0266237	0.0570891
Tiam1	3	21	39	685	0.0266237	0.0570891
Foxp2	9	21	180	685	0.0269261	0.0576407
Cnot2	6	21	103	685	0.0269894	0.0576796
Ret	4	21	59	685	0.0277319	0.0590689
Scai	4	21	59	685	0.0277319	0.0590689
C77370	5	21	81	685	0.0285822	0.0607788
Cep97	3	21	40	685	0.0289859	0.0609276
Elf4	3	21	40	685	0.0289859	0.0609276
Hmgb1	3	21	40	685	0.0289859	0.0609276
Igfbp5	3	21	40	685	0.0289859	0.0609276
Nrip3	3	21	40	685	0.0289859	0.0609276
Stx17	3	21	40	685	0.0289859	0.0609276
Zfp449	3	21	40	685	0.0289859	0.0609276
Ahctf1	2	21	23	685	0.0296353	0.0610004
Coro2b	2	21	23	685	0.0296353	0.0610004
Dact1	2	21	23	685	0.0296353	0.0610004
Fam118b	2	21	23	685	0.0296353	0.0610004
Grin1	2	21	23	685	0.0296353	0.0610004
Id4	2	21	23	685	0.0296353	0.0610004
Limd1	2	21	23	685	0.0296353	0.0610004
Pias3	2	21	23	685	0.0296353	0.0610004
Rbms2	2	21	23	685	0.0296353	0.0610004
Rnf182	2	21	23	685	0.0296353	0.0610004
Usp6nl	2	21	23	685	0.0296353	0.0610004
Hipk1	4	21	60	685	0.029641	0.0610004
Tmem110	4	21	60	685	0.029641	0.0610004
Acsl3	3	21	41	685	0.0314723	0.0638438
Btf3l4	3	21	41	685	0.0314723	0.0638438
Dcaf5	3	21	41	685	0.0314723	0.0638438
Myt1	3	21	41	685	0.0314723	0.0638438
Ptprb	3	21	41	685	0.0314723	0.0638438
Rnf41	3	21	41	685	0.0314723	0.0638438
Snap25	3	21	41	685	0.0314723	0.0638438
Tfrc	3	21	41	685	0.0314723	0.0638438
Ubn1	3	21	41	685	0.0314723	0.0638438
Mfap3l	4	21	61	685	0.0316342	0.0638681
Phf15	4	21	61	685	0.0316342	0.0638681
Satb2	4	21	61	685	0.0316342	0.0638681
Boc	2	21	24	685	0.0332024	0.066718
Ccdc120	2	21	24	685	0.0332024	0.066718
Lhx5	2	21	24	685	0.0332024	0.066718
Fat3	5	21	84	685	0.033682	0.0674251
Ubxn7	5	21	84	685	0.033682	0.0674251
Anks1b	4	21	62	685	0.0337125	0.0674251
AW549877	3	21	42	685	0.0340842	0.0675342
D16Ertd472e	3	21	42	685	0.0340842	0.0675342
Ing5	3	21	42	685	0.0340842	0.0675342
Iqsec2	3	21	42	685	0.0340842	0.0675342
Rnf214	3	21	42	685	0.0340842	0.0675342
Sf1	3	21	42	685	0.0340842	0.0675342
Syt1	5	21	85	685	0.0355102	0.0702509
D3Bwg0562e	4	21	63	685	0.0358771	0.0707577
Unc5d	4	21	63	685	0.0358771	0.0707577
Fbxo10	3	21	43	685	0.0368226	0.0712977
Fosb	3	21	43	685	0.0368226	0.0712977
Gpm6b	3	21	43	685	0.0368226	0.0712977
Smoc1	3	21	43	685	0.0368226	0.0712977
Zc3h7b	3	21	43	685	0.0368226	0.0712977
Crtc2	2	21	25	685	0.0369878	0.0712977
Dip2a	2	21	25	685	0.0369878	0.0712977
Foxq1	2	21	25	685	0.0369878	0.0712977
Gfpt1	2	21	25	685	0.0369878	0.0712977
Hmg20a	2	21	25	685	0.0369878	0.0712977
Mex3d	2	21	25	685	0.0369878	0.0712977
Prrc2c	2	21	25	685	0.0369878	0.0712977
Sh3glb1	2	21	25	685	0.0369878	0.0712977
Tshz1	2	21	25	685	0.0369878	0.0712977
Ust	2	21	25	685	0.0369878	0.0712977
Cacna1e	4	21	64	685	0.0381291	0.0731666
Limd2	4	21	64	685	0.0381291	0.0731666
Mycn	4	21	64	685	0.0381291	0.0731666
Actr1a	3	21	44	685	0.0396885	0.075255
C1ql3	3	21	44	685	0.0396885	0.075255
Cacna2d2	3	21	44	685	0.0396885	0.075255
Ctnnbip1	3	21	44	685	0.0396885	0.075255
Fbxo42	3	21	44	685	0.0396885	0.075255
Lhfpl4	3	21	44	685	0.0396885	0.075255
Metap1	3	21	44	685	0.0396885	0.075255
Ranbp9	3	21	44	685	0.0396885	0.075255
Bcl2	4	21	65	685	0.0404692	0.0762524
Nhlh2	4	21	65	685	0.0404692	0.0762524
Skil	4	21	65	685	0.0404692	0.0762524
Fnbp4	2	21	26	685	0.0409901	0.0762524
Mpp7	2	21	26	685	0.0409901	0.0762524
Olig3	2	21	26	685	0.0409901	0.0762524
Sbf2	2	21	26	685	0.0409901	0.0762524
Stxbp1	2	21	26	685	0.0409901	0.0762524
Tmem132b	2	21	26	685	0.0409901	0.0762524
Uggt1	2	21	26	685	0.0409901	0.0762524
Vopp1	2	21	26	685	0.0409901	0.0762524
Wdr48	2	21	26	685	0.0409901	0.0762524
Zbtb6	2	21	26	685	0.0409901	0.0762524
Adamtsl1	3	21	45	685	0.0426825	0.0784866
Ahcyl2	3	21	45	685	0.0426825	0.0784866
Ctdsp2	3	21	45	685	0.0426825	0.0784866
Ctnnd2	3	21	45	685	0.0426825	0.0784866
Etv6	3	21	45	685	0.0426825	0.0784866
Fam46a	3	21	45	685	0.0426825	0.0784866
Trim67	3	21	45	685	0.0426825	0.0784866
Usp24	3	21	45	685	0.0426825	0.0784866
Maf	4	21	66	685	0.0428985	0.0787704
Rnf44	6	21	113	685	0.0430339	0.0789057
Pafah1b1	5	21	89	685	0.0434888	0.0796256
Bace1	2	21	27	685	0.0452076	0.0819507
Btg3	2	21	27	685	0.0452076	0.0819507
Cdc42se2	2	21	27	685	0.0452076	0.0819507
Igsf3	2	21	27	685	0.0452076	0.0819507
Kdsr	2	21	27	685	0.0452076	0.0819507
Maml2	2	21	27	685	0.0452076	0.0819507
Zfhx2	2	21	27	685	0.0452076	0.0819507
Adamts3	4	21	67	685	0.0454176	0.0822148
Itsn1	3	21	46	685	0.0458051	0.0824492
Rtf1	3	21	46	685	0.0458051	0.0824492
Synj1	3	21	46	685	0.0458051	0.0824492
Vat1	3	21	46	685	0.0458051	0.0824492
Akap6	4	21	68	685	0.0480273	0.0862063
Slc30a1	4	21	68	685	0.0480273	0.0862063
Dcx	6	21	116	685	0.0489015	0.0870194
Atp11a	3	21	47	685	0.0490567	0.0870194
Iqsec1	3	21	47	685	0.0490567	0.0870194
Larp1	3	21	47	685	0.0490567	0.0870194
Ralgps2	3	21	47	685	0.0490567	0.0870194
Tgif2	3	21	47	685	0.0490567	0.0870194
Zfp532	3	21	47	685	0.0490567	0.0870194
Zfhx4	8	21	169	685	0.0493272	0.0870194
Cdh20	2	21	28	685	0.0496378	0.0870194
Cpsf7	2	21	28	685	0.0496378	0.0870194
Dmrta2	2	21	28	685	0.0496378	0.0870194
Gtf2i	2	21	28	685	0.0496378	0.0870194
Inpp4a	2	21	28	685	0.0496378	0.0870194
Ppp2r2c	2	21	28	685	0.0496378	0.0870194
Ptplb	2	21	28	685	0.0496378	0.0870194
Zdbf2	2	21	28	685	0.0496378	0.0870194
Zfyve20	2	21	28	685	0.0496378	0.0870194

## Sheet: DAVIDClusteringHighestStringenc
Table S7. Functional annotation analysis of overtargeted genes.
Annotation Cluster 1	Enrichment Score: 3.568629092149199
Category	Term	Count	%	Genes	List Total	Pop Hits	Pop Total	Fold Enrichment	PValue	Benjamini
PIR_SUPERFAMILY	PIRSF001784:int-1 transforming protein	7	0.968188	WNT5A, WNT1, WNT7B, WNT5B, WNT3, WNT11, WNT7A	271	16	4550	7.34548	0.000199475	0.0605323
INTERPRO	IPR005816:Secreted growth factor Wnt protein	7	0.968188	WNT5A, WNT1, WNT7B, WNT5B, WNT3, WNT11, WNT7A	661	16	10737	7.10656	0.000247956	0.228864
INTERPRO	IPR018161:Secreted growth factor Wnt protein, conserved site	7	0.968188	WNT5A, WNT1, WNT7B, WNT5B, WNT3, WNT11, WNT7A	661	16	10737	7.10656	0.000247956	0.228864
GOTERM_BP_FAT	GO:0007223~Wnt receptor signaling pathway, calcium modulating pathway	7	0.968188	WNT5A, WNT1, WNT7B, WNT5B, WNT3, WNT11, WNT7A	526	17	8260	6.46611	0.000433358	0.0744203
Annotation Cluster 2	Enrichment Score: 3.478230691691626
Category	Term	Count	%	Genes	List Total	Pop Hits	Pop Total	Fold Enrichment	PValue	Benjamini
GOTERM_BP_FAT	GO:0007409~axonogenesis	24	3.3195	RTN4RL1, NTF3, STXBP1, NR4A2, GAS1, NRN1, CDH4, NTN1, MYCBP2, SLIT3, NUMBL, ALCAM, NOTCH1, ATOH1, PTK2, SEMA4F, CXCR4, ANK3, BCL11B, BCL2, FOXG1, DCX, BOC, DCLK1	526	148	8260	2.5465	5.38924e-05	0.0284346
GOTERM_BP_FAT	GO:0048812~neuron projection morphogenesis	24	3.3195	RTN4RL1, NTF3, STXBP1, NR4A2, GAS1, NRN1, CDH4, NTN1, MYCBP2, SLIT3, NUMBL, ALCAM, NOTCH1, ATOH1, PTK2, SEMA4F, CXCR4, ANK3, BCL11B, BCL2, FOXG1, DCX, BOC, DCLK1	526	160	8260	2.35551	0.000182025	0.0475511
GOTERM_BP_FAT	GO:0048858~cell projection morphogenesis	24	3.3195	RTN4RL1, NTF3, STXBP1, NR4A2, GAS1, NRN1, CDH4, NTN1, MYCBP2, SLIT3, NUMBL, ALCAM, NOTCH1, ATOH1, PTK2, SEMA4F, CXCR4, ANK3, BCL11B, BCL2, FOXG1, DCX, BOC, DCLK1	526	177	8260	2.12928	0.000794618	0.0856817
GOTERM_BP_FAT	GO:0032990~cell part morphogenesis	24	3.3195	RTN4RL1, NTF3, STXBP1, NR4A2, GAS1, NRN1, CDH4, NTN1, MYCBP2, SLIT3, NUMBL, ALCAM, NOTCH1, ATOH1, PTK2, SEMA4F, CXCR4, ANK3, BCL11B, BCL2, FOXG1, DCX, BOC, DCLK1	526	186	8260	2.02625	0.00156769	0.121197
Annotation Cluster 3	Enrichment Score: 2.911282311224988
Category	Term	Count	%	Genes	List Total	Pop Hits	Pop Total	Fold Enrichment	PValue	Benjamini
GOTERM_BP_FAT	GO:0045941~positive regulation of transcription	45	6.22407	ING5, HMGB1, CNBP, ELF1, ELF4, CRTC1, ABLIM3, TBX20, AHCTF1, FOXO1, STAT6, ATOH1, BCL11B, POU3F3, POU3F1, MAML3, MKL1, FOXD3, IL4, MAF, ESRRA, SATB2, NTF3, MTA2, PTF1A, GRIN1, MAML2, NR4A2, MED12, SIX3, LEF1, GRHL3, AFF1, TEAD3, USF1, PPARGC1B, HES1, ASCL1, NCOA1, NOTCH1, MSX1, HNF4A, YAF2, ATXN7, NSD1	526	415	8260	1.70278	0.000497022	0.0685002
GOTERM_BP_FAT	GO:0045935~positive regulation of nucleobase, nucleoside, nucleotide and nucleic acid metabolic process	45	6.22407	ING5, HMGB1, CNBP, ELF1, ELF4, CRTC1, ABLIM3, TBX20, AHCTF1, FOXO1, STAT6, ATOH1, BCL11B, POU3F3, POU3F1, MAML3, MKL1, FOXD3, IL4, MAF, ESRRA, SATB2, NTF3, MTA2, PTF1A, GRIN1, MAML2, NR4A2, MED12, SIX3, LEF1, GRHL3, AFF1, TEAD3, USF1, PPARGC1B, HES1, ASCL1, NCOA1, NOTCH1, MSX1, HNF4A, YAF2, ATXN7, NSD1	526	440	8260	1.60603	0.00168216	0.113213
GOTERM_BP_FAT	GO:0051173~positive regulation of nitrogen compound metabolic process	45	6.22407	ING5, HMGB1, CNBP, ELF1, ELF4, CRTC1, ABLIM3, TBX20, AHCTF1, FOXO1, STAT6, ATOH1, BCL11B, POU3F3, POU3F1, MAML3, MKL1, FOXD3, IL4, MAF, ESRRA, SATB2, NTF3, MTA2, PTF1A, GRIN1, MAML2, NR4A2, MED12, SIX3, LEF1, GRHL3, AFF1, TEAD3, USF1, PPARGC1B, HES1, ASCL1, NCOA1, NOTCH1, MSX1, HNF4A, YAF2, ATXN7, NSD1	526	447	8260	1.58088	0.00220755	0.120042
Annotation Cluster 4	Enrichment Score: 2.8308129152360118
Category	Term	Count	%	Genes	List Total	Pop Hits	Pop Total	Fold Enrichment	PValue	Benjamini
GOTERM_BP_FAT	GO:0010557~positive regulation of macromolecule biosynthetic process	47	6.50069	ING5, HMGB1, CNBP, ELF1, ELF4, CRTC1, ABLIM3, TBX20, AHCTF1, FOXO1, STAT6, ATOH1, SORBS1, BCL11B, POU3F3, POU3F1, MAML3, MKL1, FOXD3, IL4, MAF, ESRRA, SATB2, NTF3, MTA2, PTF1A, GRIN1, MAML2, NR4A2, MED12, SIX3, LEF1, GRHL3, AFF1, TEAD3, USF1, PPARGC1B, HES1, ASCL1, NCOA1, NOTCH1, MSX1, HNF4A, YAF2, ATXN7, PTMS, NSD1	526	453	8260	1.62927	0.000948979	0.0922593
GOTERM_BP_FAT	GO:0031328~positive regulation of cellular biosynthetic process	47	6.50069	ING5, HMGB1, CNBP, ELF1, ELF4, CRTC1, ABLIM3, TBX20, AHCTF1, FOXO1, STAT6, ATOH1, SORBS1, BCL11B, POU3F3, POU3F1, MAML3, MKL1, FOXD3, IL4, MAF, ESRRA, SATB2, NTF3, MTA2, PTF1A, GRIN1, MAML2, NR4A2, MED12, SIX3, LEF1, GRHL3, AFF1, TEAD3, USF1, PPARGC1B, HES1, ASCL1, NCOA1, NOTCH1, MSX1, HNF4A, YAF2, ATXN7, PTMS, NSD1	526	466	8260	1.58382	0.00167763	0.116585
GOTERM_BP_FAT	GO:0009891~positive regulation of biosynthetic process	47	6.50069	ING5, HMGB1, CNBP, ELF1, ELF4, CRTC1, ABLIM3, TBX20, AHCTF1, FOXO1, STAT6, ATOH1, SORBS1, BCL11B, POU3F3, POU3F1, MAML3, MKL1, FOXD3, IL4, MAF, ESRRA, SATB2, NTF3, MTA2, PTF1A, GRIN1, MAML2, NR4A2, MED12, SIX3, LEF1, GRHL3, AFF1, TEAD3, USF1, PPARGC1B, HES1, ASCL1, NCOA1, NOTCH1, MSX1, HNF4A, YAF2, ATXN7, PTMS, NSD1	526	470	8260	1.57034	0.00202119	0.116412
Annotation Cluster 5	Enrichment Score: 2.7785337751883747
Category	Term	Count	%	Genes	List Total	Pop Hits	Pop Total	Fold Enrichment	PValue	Benjamini
INTERPRO	IPR018122:Transcription factor, fork head, conserved site	9	1.24481	FOXQ1, FOXJ2, FOXG1, FOXO1, FOXN2, FOXN3, FOXP1, FOXP2, FOXD3	661	36	10737	4.06089	0.00127062	0.486359
INTERPRO	IPR001766:Transcription factor, fork head	9	1.24481	FOXQ1, FOXJ2, FOXG1, FOXO1, FOXN2, FOXN3, FOXP1, FOXP2, FOXD3	661	36	10737	4.06089	0.00127062	0.486359
SMART	SM00339:FH	9	1.24481	FOXQ1, FOXJ2, FOXG1, FOXO1, FOXN2, FOXN3, FOXP1, FOXP2, FOXD3	442	36	6300	3.56335	0.00285999	0.304927
Annotation Cluster 6	Enrichment Score: 1.846277255347319
Category	Term	Count	%	Genes	List Total	Pop Hits	Pop Total	Fold Enrichment	PValue	Benjamini
GOTERM_MF_FAT	GO:0017075~syntaxin-1 binding	5	0.691563	SYP, CPLX2, STXBP1, VAMP2, SNAP25	493	8	7998	10.1395	0.000811605	0.206901
GOTERM_MF_FAT	GO:0019905~syntaxin binding	5	0.691563	SYP, CPLX2, STXBP1, VAMP2, SNAP25	493	23	7998	3.52677	0.0493495	0.764226
GOTERM_MF_FAT	GO:0000149~SNARE binding	5	0.691563	SYP, CPLX2, STXBP1, VAMP2, SNAP25	493	26	7998	3.11983	0.0722006	0.831857
Annotation Cluster 7	Enrichment Score: 1.8215718981667604
Category	Term	Count	%	Genes	List Total	Pop Hits	Pop Total	Fold Enrichment	PValue	Benjamini
SP_PIR_KEYWORDS	ank repeat	19	2.62794	NFKBIZ, ANKS1B, EHMT1, RAI14, TRANK1, SHANK3, NOTCH2, TEX14, NOTCH1, ZDHHC17, ANK3, BCORL1, TANC2, ANKRD12, ASB1, DGKZ, AGAP2, GABPB2, BTBD11	672	162	11146	1.94531	0.00865356	0.226721
INTERPRO	IPR002110:Ankyrin	19	2.62794	NFKBIZ, ANKS1B, EHMT1, RAI14, TRANK1, SHANK3, NOTCH2, TEX14, NOTCH1, ZDHHC17, ANK3, BCORL1, TANC2, ANKRD12, ASB1, DGKZ, AGAP2, GABPB2, BTBD11	661	163	10737	1.89342	0.0112333	0.731649
SMART	SM00248:ANK	19	2.62794	NFKBIZ, ANKS1B, EHMT1, RAI14, TRANK1, SHANK3, NOTCH2, TEX14, NOTCH1, ZDHHC17, ANK3, BCORL1, TANC2, ANKRD12, ASB1, DGKZ, AGAP2, GABPB2, BTBD11	442	163	6300	1.66144	0.0352843	0.838755
Annotation Cluster 8	Enrichment Score: 1.4945111255639134
Category	Term	Count	%	Genes	List Total	Pop Hits	Pop Total	Fold Enrichment	PValue	Benjamini
GOTERM_BP_FAT	GO:0016481~negative regulation of transcription	30	4.14938	TBX20, CBX4, CBX3, TXN1, ATN1, HEXIM1, POU3F3, BHLHE40, SKIL, NR2F2, FOXD3, SATB2, EHMT1, MTA2, SIX3, FZD1, LEF1, IRF2BP1, PKIA, FOXP1, FOXP2, HES1, CTNNBIP1, MSX1, HIPK1, HDAC1, YAF2, ZFP281, ST18, NSD1	526	304	8260	1.54968	0.0179426	0.444192
GOTERM_BP_FAT	GO:0045934~negative regulation of nucleobase, nucleoside, nucleotide and nucleic acid metabolic process	30	4.14938	TBX20, CBX4, CBX3, TXN1, ATN1, HEXIM1, POU3F3, BHLHE40, SKIL, NR2F2, FOXD3, SATB2, EHMT1, MTA2, SIX3, FZD1, LEF1, IRF2BP1, PKIA, FOXP1, FOXP2, HES1, CTNNBIP1, MSX1, HIPK1, HDAC1, YAF2, ZFP281, ST18, NSD1	526	321	8260	1.46761	0.033732	0.591772
GOTERM_BP_FAT	GO:0010629~negative regulation of gene expression	30	4.14938	TBX20, CBX4, CBX3, TXN1, ATN1, HEXIM1, POU3F3, BHLHE40, SKIL, NR2F2, FOXD3, SATB2, EHMT1, MTA2, SIX3, FZD1, LEF1, IRF2BP1, PKIA, FOXP1, FOXP2, HES1, CTNNBIP1, MSX1, HIPK1, HDAC1, YAF2, ZFP281, ST18, NSD1	526	335	8260	1.40628	0.0542675	0.708154
Annotation Cluster 9	Enrichment Score: 1.3812388970373837
Category	Term	Count	%	Genes	List Total	Pop Hits	Pop Total	Fold Enrichment	PValue	Benjamini
GOTERM_CC_FAT	GO:0001725~stress fiber	5	0.691563	LIMA1, SORBS1, ACTN4, PDLIM7, MYH9	444	21	7466	4.00365	0.0327241	0.410909
GOTERM_CC_FAT	GO:0032432~actin filament bundle	5	0.691563	LIMA1, SORBS1, ACTN4, PDLIM7, MYH9	444	22	7466	3.82166	0.0381819	0.446242
GOTERM_CC_FAT	GO:0042641~actomyosin	5	0.691563	LIMA1, SORBS1, ACTN4, PDLIM7, MYH9	444	25	7466	3.36306	0.0574855	0.494328
Annotation Cluster 10	Enrichment Score: 1.326118791795417
Category	Term	Count	%	Genes	List Total	Pop Hits	Pop Total	Fold Enrichment	PValue	Benjamini
GOTERM_BP_FAT	GO:0010558~negative regulation of macromolecule biosynthetic process	31	4.28769	TBX20, CBX4, CBX3, TXN1, ATN1, HEXIM1, POU3F3, BHLHE40, SKIL, NR2F2, FOXD3, SATB2, EHMT1, MTA2, SIX3, FZD1, LEF1, IRF2BP1, PKIA, FOXP1, FOXP2, INHBB, HES1, CTNNBIP1, MSX1, HIPK1, HDAC1, YAF2, ZFP281, ST18, NSD1	526	337	8260	1.44453	0.0379111	0.613686
GOTERM_BP_FAT	GO:0031327~negative regulation of cellular biosynthetic process	31	4.28769	TBX20, CBX4, CBX3, TXN1, ATN1, HEXIM1, POU3F3, BHLHE40, SKIL, NR2F2, FOXD3, SATB2, EHMT1, MTA2, SIX3, FZD1, LEF1, IRF2BP1, PKIA, FOXP1, FOXP2, INHBB, HES1, CTNNBIP1, MSX1, HIPK1, HDAC1, YAF2, ZFP281, ST18, NSD1	526	346	8260	1.40695	0.0503369	0.695479
GOTERM_BP_FAT	GO:0009890~negative regulation of biosynthetic process	31	4.28769	TBX20, CBX4, CBX3, TXN1, ATN1, HEXIM1, POU3F3, BHLHE40, SKIL, NR2F2, FOXD3, SATB2, EHMT1, MTA2, SIX3, FZD1, LEF1, IRF2BP1, PKIA, FOXP1, FOXP2, INHBB, HES1, CTNNBIP1, MSX1, HIPK1, HDAC1, YAF2, ZFP281, ST18, NSD1	526	349	8260	1.39486	0.0550797	0.706309
Annotation Cluster 11	Enrichment Score: 1.2958062077221075
Category	Term	Count	%	Genes	List Total	Pop Hits	Pop Total	Fold Enrichment	PValue	Benjamini
UP_SEQ_FEATURE	domain:Doublecortin 2	3	0.414938	DCDC2A, DCX, DCLK1	670	6	10948	8.17015	0.047446	0.991531
UP_SEQ_FEATURE	domain:Doublecortin 1	3	0.414938	DCDC2A, DCX, DCLK1	670	6	10948	8.17015	0.047446	0.991531
INTERPRO	IPR003533:Doublecortin	3	0.414938	DCDC2A, DCX, DCLK1	661	6	10737	8.12179	0.0479628	0.967743
SMART	SM00537:DCX	3	0.414938	DCDC2A, DCX, DCLK1	442	6	6300	7.1267	0.0607396	0.897075
Annotation Cluster 12	Enrichment Score: 1.2542020473228774
Category	Term	Count	%	Genes	List Total	Pop Hits	Pop Total	Fold Enrichment	PValue	Benjamini
GOTERM_BP_FAT	GO:0010907~positive regulation of glucose metabolic process	3	0.414938	HMGB1, HNF4A, SORBS1	526	5	8260	9.42205	0.035456	0.601528
GOTERM_BP_FAT	GO:0045913~positive regulation of carbohydrate metabolic process	3	0.414938	HMGB1, HNF4A, SORBS1	526	5	8260	9.42205	0.035456	0.601528
GOTERM_BP_FAT	GO:0010676~positive regulation of cellular carbohydrate metabolic process	3	0.414938	HMGB1, HNF4A, SORBS1	526	5	8260	9.42205	0.035456	0.601528
GOTERM_BP_FAT	GO:0006109~regulation of carbohydrate metabolic process	3	0.414938	HMGB1, HNF4A, SORBS1	526	8	8260	5.88878	0.0874794	0.807379
GOTERM_BP_FAT	GO:0010906~regulation of glucose metabolic process	3	0.414938	HMGB1, HNF4A, SORBS1	526	8	8260	5.88878	0.0874794	0.807379
GOTERM_BP_FAT	GO:0010675~regulation of cellular carbohydrate metabolic process	3	0.414938	HMGB1, HNF4A, SORBS1	526	8	8260	5.88878	0.0874794	0.807379
Annotation Cluster 13	Enrichment Score: 1.1715406874731713
Category	Term	Count	%	Genes	List Total	Pop Hits	Pop Total	Fold Enrichment	PValue	Benjamini
INTERPRO	IPR012680:Laminin G, subdomain 2	6	0.829876	NRXN2, FAT3, CNTNAP2, CNTNAP1, NRXN1, SLIT3	661	32	10737	3.04567	0.043862	0.96518
INTERPRO	IPR001791:Laminin G	6	0.829876	NRXN2, FAT3, CNTNAP2, CNTNAP1, NRXN1, SLIT3	661	36	10737	2.70726	0.0673348	0.97408
SMART	SM00282:LamG	6	0.829876	NRXN2, FAT3, CNTNAP2, CNTNAP1, NRXN1, SLIT3	442	36	6300	2.37557	0.103526	0.901058
Annotation Cluster 14	Enrichment Score: 1.1463964145226941
Category	Term	Count	%	Genes	List Total	Pop Hits	Pop Total	Fold Enrichment	PValue	Benjamini
GOTERM_BP_FAT	GO:0001662~behavioral fear response	4	0.55325	GRIN2B, GRM7, BCL2, NEUROD2	526	12	8260	5.23447	0.0365043	0.603781
GOTERM_BP_FAT	GO:0002209~behavioral defense response	4	0.55325	GRIN2B, GRM7, BCL2, NEUROD2	526	12	8260	5.23447	0.0365043	0.603781
GOTERM_BP_FAT	GO:0042596~fear response	4	0.55325	GRIN2B, GRM7, BCL2, NEUROD2	526	15	8260	4.18758	0.0655907	0.752564
GOTERM_BP_FAT	GO:0033555~multicellular organismal response to stress	4	0.55325	GRIN2B, GRM7, BCL2, NEUROD2	526	30	8260	2.09379	0.297088	0.969628
Annotation Cluster 15	Enrichment Score: 1.1352089134546874
Category	Term	Count	%	Genes	List Total	Pop Hits	Pop Total	Fold Enrichment	PValue	Benjamini
GOTERM_BP_FAT	GO:0042326~negative regulation of phosphorylation	5	0.691563	HNF4A, INPP5K, ATXN7, IGFBP3, PRKCD	526	24	8260	3.27155	0.0622934	0.744215
GOTERM_BP_FAT	GO:0045936~negative regulation of phosphate metabolic process	5	0.691563	HNF4A, INPP5K, ATXN7, IGFBP3, PRKCD	526	26	8260	3.01989	0.0794265	0.788655
GOTERM_BP_FAT	GO:0010563~negative regulation of phosphorus metabolic process	5	0.691563	HNF4A, INPP5K, ATXN7, IGFBP3, PRKCD	526	26	8260	3.01989	0.0794265	0.788655
Annotation Cluster 16	Enrichment Score: 0.9895635518951317
Category	Term	Count	%	Genes	List Total	Pop Hits	Pop Total	Fold Enrichment	PValue	Benjamini
GOTERM_MF_FAT	GO:0004467~long-chain-fatty-acid-CoA ligase activity	3	0.414938	ACSL1, ACSL3, SLC27A4	493	7	7998	6.95277	0.0645294	0.809106
GOTERM_MF_FAT	GO:0015645~fatty-acid ligase activity	3	0.414938	ACSL1, ACSL3, SLC27A4	493	7	7998	6.95277	0.0645294	0.809106
GOTERM_MF_FAT	GO:0016877~ligase activity, forming carbon-sulfur bonds	3	0.414938	ACSL1, ACSL3, SLC27A4	493	16	7998	3.04184	0.258104	0.954926
Annotation Cluster 17	Enrichment Score: 0.936801326379279
Category	Term	Count	%	Genes	List Total	Pop Hits	Pop Total	Fold Enrichment	PValue	Benjamini
GOTERM_BP_FAT	GO:0051963~regulation of synaptogenesis	3	0.414938	PTK2, GRIN1, WNT7A	526	7	8260	6.73004	0.0684186	0.764279
GOTERM_BP_FAT	GO:0050807~regulation of synapse organization	3	0.414938	PTK2, GRIN1, WNT7A	526	10	8260	4.71103	0.129381	0.878009
GOTERM_BP_FAT	GO:0050803~regulation of synapse structure and activity	3	0.414938	PTK2, GRIN1, WNT7A	526	12	8260	3.92586	0.174804	0.924767
Annotation Cluster 18	Enrichment Score: 0.8673387188619435
Category	Term	Count	%	Genes	List Total	Pop Hits	Pop Total	Fold Enrichment	PValue	Benjamini
GOTERM_BP_FAT	GO:0042325~regulation of phosphorylation	21	2.90456	IL4, HMGB1, MAP2K1, GNAI2, HMGCR, CSF1, MET, PKIA, KITL, PRKCD, PRKAR2B, INPP5K, HNF4A, HEXIM1, DGKG, ATXN7, BCL2, DGKZ, IGFBP3, AGAP2, CEACAM1	526	236	8260	1.39734	0.114192	0.858
GOTERM_BP_FAT	GO:0019220~regulation of phosphate metabolic process	21	2.90456	IL4, HMGB1, MAP2K1, GNAI2, HMGCR, CSF1, MET, PKIA, KITL, PRKCD, PRKAR2B, INPP5K, HNF4A, HEXIM1, DGKG, ATXN7, BCL2, DGKZ, IGFBP3, AGAP2, CEACAM1	526	245	8260	1.34601	0.14797	0.902927
GOTERM_BP_FAT	GO:0051174~regulation of phosphorus metabolic process	21	2.90456	IL4, HMGB1, MAP2K1, GNAI2, HMGCR, CSF1, MET, PKIA, KITL, PRKCD, PRKAR2B, INPP5K, HNF4A, HEXIM1, DGKG, ATXN7, BCL2, DGKZ, IGFBP3, AGAP2, CEACAM1	526	245	8260	1.34601	0.14797	0.902927
Annotation Cluster 19	Enrichment Score: 0.8384276036400444
Category	Term	Count	%	Genes	List Total	Pop Hits	Pop Total	Fold Enrichment	PValue	Benjamini
GOTERM_BP_FAT	GO:0015758~glucose transport	4	0.55325	SORBS1, SLC2A3, SLC2A1, SORT1	526	20	8260	3.14068	0.130465	0.878493
GOTERM_BP_FAT	GO:0008645~hexose transport	4	0.55325	SORBS1, SLC2A3, SLC2A1, SORT1	526	21	8260	2.99113	0.145424	0.900193
GOTERM_BP_FAT	GO:0015749~monosaccharide transport	4	0.55325	SORBS1, SLC2A3, SLC2A1, SORT1	526	22	8260	2.85517	0.160911	0.909985
Annotation Cluster 20	Enrichment Score: 0.8052209860941311
Category	Term	Count	%	Genes	List Total	Pop Hits	Pop Total	Fold Enrichment	PValue	Benjamini
UP_SEQ_FEATURE	repeat:ARM 1	4	0.55325	PKP4, CTNND2, CTNND1, ZER1	670	20	10948	3.26806	0.119605	0.998073
UP_SEQ_FEATURE	repeat:ARM 4	4	0.55325	PKP4, CTNND2, CTNND1, ZER1	670	21	10948	3.11244	0.133538	0.997702
UP_SEQ_FEATURE	repeat:ARM 2	4	0.55325	PKP4, CTNND2, CTNND1, ZER1	670	25	10948	2.61445	0.194035	0.998907
UP_SEQ_FEATURE	repeat:ARM 3	4	0.55325	PKP4, CTNND2, CTNND1, ZER1	670	25	10948	2.61445	0.194035	0.998907
Annotation Cluster 21	Enrichment Score: 0.7909120460673232
Category	Term	Count	%	Genes	List Total	Pop Hits	Pop Total	Fold Enrichment	PValue	Benjamini
INTERPRO	IPR000300:Inositol polyphosphate related phosphatase	3	0.414938	INPP5K, SYNJ1, INPP5A	661	9	10737	5.41452	0.101916	0.982105
SMART	SM00128:IPPc	3	0.414938	INPP5K, SYNJ1, INPP5A	442	9	6300	4.75113	0.126946	0.929526
INTERPRO	IPR005135:Endonuclease/exonuclease/phosphatase	3	0.414938	INPP5K, SYNJ1, INPP5A	661	19	10737	2.56477	0.327645	0.995173
Annotation Cluster 22	Enrichment Score: 0.7829818839476396
Category	Term	Count	%	Genes	List Total	Pop Hits	Pop Total	Fold Enrichment	PValue	Benjamini
PIR_SUPERFAMILY	PIRSF006696:G protein-coupled receptor frizzled	3	0.414938	FZD8, FZD1, FZD2	271	6	4550	8.39483	0.0448941	0.999245
UP_SEQ_FEATURE	short sequence motif:Lys-Thr-X-X-X-Trp motif	3	0.414938	FZD8, FZD1, FZD2	670	9	10948	5.44677	0.100889	0.997547
INTERPRO	IPR000539:Frizzled protein	3	0.414938	FZD8, FZD1, FZD2	661	11	10737	4.43006	0.143734	0.986151
SMART	SM00063:FRI	3	0.414938	FZD8, FZD1, FZD2	442	10	6300	4.27602	0.151626	0.949375
INTERPRO	IPR015526:Frizzled related	3	0.414938	FZD8, FZD1, FZD2	661	16	10737	3.04567	0.257834	0.993528
UP_SEQ_FEATURE	domain:FZ	3	0.414938	FZD8, FZD1, FZD2	670	20	10948	2.45104	0.347876	0.999925
INTERPRO	IPR000024:Frizzled cysteine-rich domain	3	0.414938	FZD8, FZD1, FZD2	661	21	10737	2.32051	0.373248	0.997059
Annotation Cluster 23	Enrichment Score: 0.7614471581782334
Category	Term	Count	%	Genes	List Total	Pop Hits	Pop Total	Fold Enrichment	PValue	Benjamini
SP_PIR_KEYWORDS	sh3 domain	15	2.07469	ITK, STAC2, DOCK1, CRKL, SORBS1, FUT8, MPP2, SH3GLB1, SH3RF3, DLG3, CACNB3, MPP7, ITSN1, SHANK3, TEC	672	166	11146	1.49876	0.126549	0.736641
INTERPRO	IPR001452:Src homology-3 domain	15	2.07469	ITK, STAC2, DOCK1, CRKL, SORBS1, FUT8, MPP2, SH3GLB1, SH3RF3, DLG3, CACNB3, MPP7, ITSN1, SHANK3, TEC	661	167	10737	1.459	0.147037	0.986069
SMART	SM00326:SH3	15	2.07469	ITK, STAC2, DOCK1, CRKL, SORBS1, FUT8, MPP2, SH3GLB1, SH3RF3, DLG3, CACNB3, MPP7, ITSN1, SHANK3, TEC	442	167	6300	1.28024	0.279239	0.98437
Annotation Cluster 24	Enrichment Score: 0.7549520957078738
Category	Term	Count	%	Genes	List Total	Pop Hits	Pop Total	Fold Enrichment	PValue	Benjamini
UP_SEQ_FEATURE	domain:Laminin G-like 4	3	0.414938	CNTNAP2, CNTNAP1, NRXN1	670	7	10948	7.00299	0.0637831	0.995225
UP_SEQ_FEATURE	domain:Laminin G-like 3	3	0.414938	CNTNAP2, CNTNAP1, NRXN1	670	12	10948	4.08507	0.164219	0.998758
UP_SEQ_FEATURE	domain:Laminin G-like 2	3	0.414938	CNTNAP2, CNTNAP1, NRXN1	670	18	10948	2.72338	0.302017	0.999835
UP_SEQ_FEATURE	domain:Laminin G-like 1	3	0.414938	CNTNAP2, CNTNAP1, NRXN1	670	18	10948	2.72338	0.302017	0.999835
Annotation Cluster 25	Enrichment Score: 0.722061261571822
Category	Term	Count	%	Genes	List Total	Pop Hits	Pop Total	Fold Enrichment	PValue	Benjamini
INTERPRO	IPR018980:FERM, C-terminal PH-like domain	4	0.55325	EZR, PTPN4, PTPN13, MSN	661	23	10737	2.82497	0.164976	0.987651
INTERPRO	IPR019750:Band 4.1 subgroup	4	0.55325	EZR, PTPN4, PTPN13, MSN	661	24	10737	2.70726	0.180488	0.988184
INTERPRO	IPR018979:FERM, N-terminal	4	0.55325	EZR, PTPN4, PTPN13, MSN	661	27	10737	2.40645	0.229058	0.992314
Annotation Cluster 26	Enrichment Score: 0.7098356277097968
Category	Term	Count	%	Genes	List Total	Pop Hits	Pop Total	Fold Enrichment	PValue	Benjamini
GOTERM_BP_FAT	GO:0043066~negative regulation of apoptosis	17	2.35131	IL4, CSF2, FGFR1, SYVN1, GRIN1, NR4A2, FOXO1, ITSN1, KITL, ACCN1, NOTCH1, MSX1, BCL11B, BCL2, POU3F3, MKL1, CASP2	526	195	8260	1.36902	0.176054	0.925076
GOTERM_BP_FAT	GO:0043069~negative regulation of programmed cell death	17	2.35131	IL4, CSF2, FGFR1, SYVN1, GRIN1, NR4A2, FOXO1, ITSN1, KITL, ACCN1, NOTCH1, MSX1, BCL11B, BCL2, POU3F3, MKL1, CASP2	526	200	8260	1.33479	0.202575	0.936309
GOTERM_BP_FAT	GO:0060548~negative regulation of cell death	17	2.35131	IL4, CSF2, FGFR1, SYVN1, GRIN1, NR4A2, FOXO1, ITSN1, KITL, ACCN1, NOTCH1, MSX1, BCL11B, BCL2, POU3F3, MKL1, CASP2	526	201	8260	1.32815	0.208094	0.940523
Annotation Cluster 27	Enrichment Score: 0.6859375370667586
Category	Term	Count	%	Genes	List Total	Pop Hits	Pop Total	Fold Enrichment	PValue	Benjamini
SP_PIR_KEYWORDS	protein phosphatase inhibitor	3	0.414938	PPP1R1C, PPP1R11, PPP1R10	672	12	11146	4.14658	0.160338	0.763723
GOTERM_MF_FAT	GO:0004864~phosphoprotein phosphatase inhibitor activity	3	0.414938	PPP1R1C, PPP1R11, PPP1R10	493	14	7998	3.47638	0.211522	0.944269
GOTERM_MF_FAT	GO:0019212~phosphatase inhibitor activity	3	0.414938	PPP1R1C, PPP1R11, PPP1R10	493	16	7998	3.04184	0.258104	0.954926
Annotation Cluster 28	Enrichment Score: 0.6807390305525345
Category	Term	Count	%	Genes	List Total	Pop Hits	Pop Total	Fold Enrichment	PValue	Benjamini
GOTERM_CC_FAT	GO:0008328~ionotropic glutamate receptor complex	3	0.414938	GRIN2B, GRIA1, GRIN1	444	12	7466	4.20383	0.156618	0.733683
INTERPRO	IPR001508:NMDA receptor	3	0.414938	GRIN2B, GRIA1, GRIN1	661	14	10737	3.48077	0.2113	0.991637
INTERPRO	IPR019594:Glutamate receptor, L-glutamate/glycine-binding	3	0.414938	GRIN2B, GRIA1, GRIN1	661	14	10737	3.48077	0.2113	0.991637
INTERPRO	IPR001320:Ionotropic glutamate receptor	3	0.414938	GRIN2B, GRIA1, GRIN1	661	14	10737	3.48077	0.2113	0.991637
INTERPRO	IPR015683:Glutamate receptor-related	3	0.414938	GRIN2B, GRIA1, GRIN1	661	14	10737	3.48077	0.2113	0.991637
GOTERM_MF_FAT	GO:0004970~ionotropic glutamate receptor activity	3	0.414938	GRIN2B, GRIA1, GRIN1	493	14	7998	3.47638	0.211522	0.944269
GOTERM_MF_FAT	GO:0005234~extracellular-glutamate-gated ion channel activity	3	0.414938	GRIN2B, GRIA1, GRIN1	493	14	7998	3.47638	0.211522	0.944269
SMART	SM00079:PBPe	3	0.414938	GRIN2B, GRIA1, GRIN1	442	14	6300	3.0543	0.256409	0.990934
Annotation Cluster 29	Enrichment Score: 0.6469366480561021
Category	Term	Count	%	Genes	List Total	Pop Hits	Pop Total	Fold Enrichment	PValue	Benjamini
INTERPRO	IPR000904:SEC7-like	3	0.414938	ARFGEF2, IQSEC1, IQSEC2	661	14	10737	3.48077	0.2113	0.991637
GOTERM_MF_FAT	GO:0005086~ARF guanyl-nucleotide exchange factor activity	3	0.414938	ARFGEF2, IQSEC1, IQSEC2	493	14	7998	3.47638	0.211522	0.944269
SMART	SM00222:Sec7	3	0.414938	ARFGEF2, IQSEC1, IQSEC2	442	14	6300	3.0543	0.256409	0.990934
Annotation Cluster 30	Enrichment Score: 0.6458746140752066
Category	Term	Count	%	Genes	List Total	Pop Hits	Pop Total	Fold Enrichment	PValue	Benjamini
INTERPRO	IPR003663:Sugar/inositol transporter	3	0.414938	SLC2A13, SLC2A3, SLC2A1	661	9	10737	5.41452	0.101916	0.982105
INTERPRO	IPR005828:General substrate transporter	3	0.414938	SLC2A13, SLC2A3, SLC2A1	661	11	10737	4.43006	0.143734	0.986151
GOTERM_MF_FAT	GO:0005351~sugar:hydrogen symporter activity	3	0.414938	SLC2A13, SLC2A3, SLC2A1	493	15	7998	3.24462	0.234747	0.949989
GOTERM_MF_FAT	GO:0005402~cation:sugar symporter activity	3	0.414938	SLC2A13, SLC2A3, SLC2A1	493	15	7998	3.24462	0.234747	0.949989
GOTERM_MF_FAT	GO:0015295~solute:hydrogen symporter activity	3	0.414938	SLC2A13, SLC2A3, SLC2A1	493	18	7998	2.70385	0.304808	0.966734
GOTERM_MF_FAT	GO:0051119~sugar transmembrane transporter activity	3	0.414938	SLC2A13, SLC2A3, SLC2A1	493	19	7998	2.56155	0.327984	0.972744
INTERPRO	IPR005829:Sugar transporter, conserved site	3	0.414938	SLC2A13, SLC2A3, SLC2A1	661	21	10737	2.32051	0.373248	0.997059
Annotation Cluster 31	Enrichment Score: 0.6299404569993131
Category	Term	Count	%	Genes	List Total	Pop Hits	Pop Total	Fold Enrichment	PValue	Benjamini
GOTERM_BP_FAT	GO:0051149~positive regulation of muscle cell differentiation	3	0.414938	BCL2, IGFBP3, BOC	526	8	8260	5.88878	0.0874794	0.807379
GOTERM_BP_FAT	GO:0048742~regulation of skeletal muscle fiber development	3	0.414938	BCL2, IGFBP3, BOC	526	13	8260	3.62387	0.198355	0.934153
GOTERM_BP_FAT	GO:0048641~regulation of skeletal muscle tissue development	3	0.414938	BCL2, IGFBP3, BOC	526	17	8260	2.77119	0.294698	0.970083
GOTERM_BP_FAT	GO:0051153~regulation of striated muscle cell differentiation	3	0.414938	BCL2, IGFBP3, BOC	526	18	8260	2.61724	0.31874	0.973643
GOTERM_BP_FAT	GO:0051147~regulation of muscle cell differentiation	3	0.414938	BCL2, IGFBP3, BOC	526	23	8260	2.04827	0.434646	0.989317
Annotation Cluster 32	Enrichment Score: 0.624777090405922
Category	Term	Count	%	Genes	List Total	Pop Hits	Pop Total	Fold Enrichment	PValue	Benjamini
UP_SEQ_FEATURE	repeat:LRR 1	15	2.07469	CEP97, LRRC4, RTN4RL1, LRRC2, LGR5, LGR4, SLIT3, ZYG11B, 4933430H15RIK, LRRTM2, NTRK2, ANP32A, FBXL14, LGI1, ZER1	670	184	10948	1.33209	0.234792	0.99959
UP_SEQ_FEATURE	repeat:LRR 2	15	2.07469	CEP97, LRRC4, RTN4RL1, LRRC2, LGR5, LGR4, SLIT3, ZYG11B, 4933430H15RIK, LRRTM2, NTRK2, ANP32A, FBXL14, LGI1, ZER1	670	184	10948	1.33209	0.234792	0.99959
SP_PIR_KEYWORDS	leucine-rich repeat	15	2.07469	CEP97, LRRC4, RTN4RL1, LRRC2, LGR5, LGR4, SLIT3, ZYG11B, 4933430H15RIK, LRRTM2, NTRK2, ANP32A, FBXL14, LGI1, ZER1	672	188	11146	1.32338	0.24227	0.849529
Annotation Cluster 33	Enrichment Score: 0.6206399127551315
Category	Term	Count	%	Genes	List Total	Pop Hits	Pop Total	Fold Enrichment	PValue	Benjamini
UP_SEQ_FEATURE	domain:EGF-like 14; calcium-binding	3	0.414938	NOTCH2, NOTCH1, JAG1	670	9	10948	5.44677	0.100889	0.997547
UP_SEQ_FEATURE	domain:EGF-like 15; calcium-binding	3	0.414938	NOTCH2, NOTCH1, JAG1	670	11	10948	4.45645	0.142351	0.998278
UP_SEQ_FEATURE	domain:EGF-like 11; calcium-binding	3	0.414938	NOTCH2, NOTCH1, JAG1	670	13	10948	3.77084	0.186619	0.999092
UP_SEQ_FEATURE	domain:EGF-like 7; calcium-binding	3	0.414938	NOTCH2, NOTCH1, JAG1	670	19	10948	2.58005	0.325048	0.999907
INTERPRO	IPR001438:EGF-like, type 2	3	0.414938	NOTCH2, NOTCH1, JAG1	661	19	10737	2.56477	0.327645	0.995173
SP_PIR_KEYWORDS	notch signaling pathway	3	0.414938	NOTCH2, NOTCH1, JAG1	672	37	11146	1.34484	0.661681	0.974374
Annotation Cluster 34	Enrichment Score: 0.5612142994279449
Category	Term	Count	%	Genes	List Total	Pop Hits	Pop Total	Fold Enrichment	PValue	Benjamini
UP_SEQ_FEATURE	domain:FERM	5	0.691563	PTK2, EZR, PTPN4, PTPN13, MSN	670	41	10948	1.99272	0.239874	0.999618
INTERPRO	IPR019747:FERM conserved site	5	0.691563	PTK2, EZR, PTPN4, PTPN13, MSN	661	42	10737	1.93376	0.25681	0.993898
INTERPRO	IPR019748:FERM central domain	5	0.691563	PTK2, EZR, PTPN4, PTPN13, MSN	661	42	10737	1.93376	0.25681	0.993898
INTERPRO	IPR000299:FERM domain	5	0.691563	PTK2, EZR, PTPN4, PTPN13, MSN	661	42	10737	1.93376	0.25681	0.993898
INTERPRO	IPR019749:Band 4.1 domain	5	0.691563	PTK2, EZR, PTPN4, PTPN13, MSN	661	44	10737	1.84586	0.284588	0.993355
SMART	SM00295:B41	5	0.691563	PTK2, EZR, PTPN4, PTPN13, MSN	442	44	6300	1.6197	0.371258	0.968777
Annotation Cluster 35	Enrichment Score: 0.541857342796403
Category	Term	Count	%	Genes	List Total	Pop Hits	Pop Total	Fold Enrichment	PValue	Benjamini
UP_SEQ_FEATURE	DNA-binding region:Nuclear receptor	5	0.691563	ESRRA, HNF4A, NR4A2, HNF4G, NR2F2	670	42	10948	1.94527	0.253429	0.999629
UP_SEQ_FEATURE	zinc finger region:NR C4-type	5	0.691563	ESRRA, HNF4A, NR4A2, HNF4G, NR2F2	670	42	10948	1.94527	0.253429	0.999629
INTERPRO	IPR001723:Steroid hormone receptor	5	0.691563	ESRRA, HNF4A, NR4A2, HNF4G, NR2F2	661	42	10737	1.93376	0.25681	0.993898
INTERPRO	IPR008946:Nuclear hormone receptor, ligand-binding	5	0.691563	ESRRA, HNF4A, NR4A2, HNF4G, NR2F2	661	43	10737	1.88879	0.270637	0.993336
INTERPRO	IPR001628:Zinc finger, nuclear hormone receptor-type	5	0.691563	ESRRA, HNF4A, NR4A2, HNF4G, NR2F2	661	43	10737	1.88879	0.270637	0.993336
INTERPRO	IPR000536:Nuclear hormone receptor, ligand-binding, core	5	0.691563	ESRRA, HNF4A, NR4A2, HNF4G, NR2F2	661	43	10737	1.88879	0.270637	0.993336
GOTERM_MF_FAT	GO:0003707~steroid hormone receptor activity	5	0.691563	ESRRA, HNF4A, NR4A2, HNF4G, NR2F2	493	43	7998	1.88641	0.271014	0.957851
GOTERM_MF_FAT	GO:0004879~ligand-dependent nuclear receptor activity	5	0.691563	ESRRA, HNF4A, NR4A2, HNF4G, NR2F2	493	48	7998	1.68991	0.341687	0.973136
SMART	SM00430:HOLI	5	0.691563	ESRRA, HNF4A, NR4A2, HNF4G, NR2F2	442	43	6300	1.65737	0.354945	0.97557
SMART	SM00399:ZnF_C4	5	0.691563	ESRRA, HNF4A, NR4A2, HNF4G, NR2F2	442	43	6300	1.65737	0.354945	0.97557
Annotation Cluster 36	Enrichment Score: 0.5303449990218115
Category	Term	Count	%	Genes	List Total	Pop Hits	Pop Total	Fold Enrichment	PValue	Benjamini
INTERPRO	IPR001881:EGF-like calcium-binding	7	0.968188	NOTCH2, NOTCH1, LDLR, FAT3, FBLN5, JAG1, SLIT3	661	70	10737	1.62436	0.259595	0.99326
INTERPRO	IPR018097:EGF-like calcium-binding, conserved site	7	0.968188	NOTCH2, NOTCH1, LDLR, FAT3, FBLN5, JAG1, SLIT3	661	71	10737	1.60148	0.270188	0.993769
SMART	SM00179:EGF_CA	7	0.968188	NOTCH2, NOTCH1, LDLR, FAT3, FBLN5, JAG1, SLIT3	442	70	6300	1.42534	0.365598	0.973006
Annotation Cluster 37	Enrichment Score: 0.5254290737216686
Category	Term	Count	%	Genes	List Total	Pop Hits	Pop Total	Fold Enrichment	PValue	Benjamini
INTERPRO	IPR004088:K Homology, type 1	4	0.55325	MEX3B, MEX3C, SF1, MEX3D	661	28	10737	2.32051	0.245765	0.992748
INTERPRO	IPR018111:K Homology, type 1, subgroup	4	0.55325	MEX3B, MEX3C, SF1, MEX3D	661	29	10737	2.24049	0.262652	0.99319
INTERPRO	IPR004087:K Homology	4	0.55325	MEX3B, MEX3C, SF1, MEX3D	661	32	10737	2.03045	0.313981	0.994464
SMART	SM00322:KH	4	0.55325	MEX3B, MEX3C, SF1, MEX3D	442	32	6300	1.78167	0.390373	0.972446
Annotation Cluster 38	Enrichment Score: 0.5235077087408422
Category	Term	Count	%	Genes	List Total	Pop Hits	Pop Total	Fold Enrichment	PValue	Benjamini
GOTERM_BP_FAT	GO:0051384~response to glucocorticoid stimulus	3	0.414938	HMGB1, MAP2K1, BCL2	526	11	8260	4.28275	0.151754	0.906045
GOTERM_BP_FAT	GO:0031960~response to corticosteroid stimulus	3	0.414938	HMGB1, MAP2K1, BCL2	526	15	8260	3.14068	0.246352	0.955902
GOTERM_BP_FAT	GO:0048545~response to steroid hormone stimulus	3	0.414938	HMGB1, MAP2K1, BCL2	526	39	8260	1.20796	0.719086	0.999343
Annotation Cluster 39	Enrichment Score: 0.5159679008564939
Category	Term	Count	%	Genes	List Total	Pop Hits	Pop Total	Fold Enrichment	PValue	Benjamini
UP_SEQ_FEATURE	domain:DH	6	0.829876	PLEKHG3, ABR, TIAM1, PREX2, ITSN1, FGD6	670	48	10948	2.04254	0.16756	0.998609
INTERPRO	IPR000219:Dbl homology (DH) domain	6	0.829876	PLEKHG3, ABR, TIAM1, PREX2, ITSN1, FGD6	661	57	10737	1.70985	0.271887	0.993009
GOTERM_MF_FAT	GO:0005089~Rho guanyl-nucleotide exchange factor activity	6	0.829876	PLEKHG3, ABR, TIAM1, PREX2, ITSN1, FGD6	493	62	7998	1.56998	0.333439	0.973189
SMART	SM00325:RhoGEF	6	0.829876	PLEKHG3, ABR, TIAM1, PREX2, ITSN1, FGD6	442	57	6300	1.50036	0.368976	0.971096
GOTERM_MF_FAT	GO:0005088~Ras guanyl-nucleotide exchange factor activity	6	0.829876	PLEKHG3, ABR, TIAM1, PREX2, ITSN1, FGD6	493	73	7998	1.33341	0.469448	0.985848
Annotation Cluster 40	Enrichment Score: 0.5039760016359415
Category	Term	Count	%	Genes	List Total	Pop Hits	Pop Total	Fold Enrichment	PValue	Benjamini
UP_SEQ_FEATURE	domain:SAP	3	0.414938	SLTM, PIAS3, MKL1	670	17	10948	2.88358	0.278852	0.99979
INTERPRO	IPR003034:DNA-binding SAP	3	0.414938	SLTM, PIAS3, MKL1	661	18	10737	2.70726	0.304492	0.994554
SMART	SM00513:SAP	3	0.414938	SLTM, PIAS3, MKL1	442	18	6300	2.37557	0.362346	0.974947
Annotation Cluster 41	Enrichment Score: 0.4936748879969099
Category	Term	Count	%	Genes	List Total	Pop Hits	Pop Total	Fold Enrichment	PValue	Benjamini
GOTERM_BP_FAT	GO:0042981~regulation of apoptosis	31	4.28769	FGFR1, CSF2, SYVN1, FOXO1, ITSN1, HTRA2, SH3GLB1, BCL2, BCL11B, POU3F3, SKIL, MKL1, CASP2, IL4, NTF3, ACTN4, GRIN1, CYCS, NR4A2, PEA15A, GAS1, KITL, PRKCD, ASCL1, NOTCH2, ACCN1, NOTCH1, MSX1, HIPK1, GRM7, IGFBP3	526	425	8260	1.14543	0.297954	0.969508
GOTERM_BP_FAT	GO:0043067~regulation of programmed cell death	31	4.28769	FGFR1, CSF2, SYVN1, FOXO1, ITSN1, HTRA2, SH3GLB1, BCL2, BCL11B, POU3F3, SKIL, MKL1, CASP2, IL4, NTF3, ACTN4, GRIN1, CYCS, NR4A2, PEA15A, GAS1, KITL, PRKCD, ASCL1, NOTCH2, ACCN1, NOTCH1, MSX1, HIPK1, GRM7, IGFBP3	526	431	8260	1.12948	0.326369	0.975519
GOTERM_BP_FAT	GO:0010941~regulation of cell death	31	4.28769	FGFR1, CSF2, SYVN1, FOXO1, ITSN1, HTRA2, SH3GLB1, BCL2, BCL11B, POU3F3, SKIL, MKL1, CASP2, IL4, NTF3, ACTN4, GRIN1, CYCS, NR4A2, PEA15A, GAS1, KITL, PRKCD, ASCL1, NOTCH2, ACCN1, NOTCH1, MSX1, HIPK1, GRM7, IGFBP3	526	434	8260	1.12167	0.339716	0.978303
Annotation Cluster 42	Enrichment Score: 0.46677485009121306
Category	Term	Count	%	Genes	List Total	Pop Hits	Pop Total	Fold Enrichment	PValue	Benjamini
GOTERM_BP_FAT	GO:0007519~skeletal muscle tissue development	7	0.968188	MET, CACNG2, PAK1, NR2F2, CACNA2D2, FOXP1, FOXP2	526	65	8260	1.69114	0.230383	0.950917
GOTERM_BP_FAT	GO:0060538~skeletal muscle organ development	7	0.968188	MET, CACNG2, PAK1, NR2F2, CACNA2D2, FOXP1, FOXP2	526	66	8260	1.66551	0.240997	0.955277
GOTERM_BP_FAT	GO:0014706~striated muscle tissue development	7	0.968188	MET, CACNG2, PAK1, NR2F2, CACNA2D2, FOXP1, FOXP2	526	111	8260	0.990306	0.716496	0.999334
Annotation Cluster 43	Enrichment Score: 0.4655380639595674
Category	Term	Count	%	Genes	List Total	Pop Hits	Pop Total	Fold Enrichment	PValue	Benjamini
UP_SEQ_FEATURE	domain:Sema	4	0.55325	SEMA4F, MET, SEMA4C, SEMA4B	670	27	10948	2.42078	0.226438	0.99961
INTERPRO	IPR002165:Plexin	4	0.55325	SEMA4F, MET, SEMA4C, SEMA4B	661	29	10737	2.24049	0.262652	0.99319
INTERPRO	IPR001627:Semaphorin/CD100 antigen	4	0.55325	SEMA4F, MET, SEMA4C, SEMA4B	661	30	10737	2.16581	0.279678	0.993629
SMART	SM00630:Sema	4	0.55325	SEMA4F, MET, SEMA4C, SEMA4B	442	30	6300	1.90045	0.351273	0.97741
INTERPRO	IPR003659:Plexin/semaphorin/integrin	4	0.55325	SEMA4F, MET, SEMA4C, SEMA4B	661	42	10737	1.54701	0.481885	0.999178
SMART	SM00423:PSI	4	0.55325	SEMA4F, MET, SEMA4C, SEMA4B	442	42	6300	1.35747	0.571733	0.993324
Annotation Cluster 44	Enrichment Score: 0.4430331042030066
Category	Term	Count	%	Genes	List Total	Pop Hits	Pop Total	Fold Enrichment	PValue	Benjamini
GOTERM_MF_FAT	GO:0005525~GTP binding	19	2.62794	RAB2A, GTPBP1, SEPT3, OPA1, GNAO1, GNAI2, MRAS, DOCK8, RAB43, SRPR, ARL15, RHOBTB2, TUBB5, RHEB, RRAS, AGAP2, ARL5B, RAB21, SEPT9	493	260	7998	1.18554	0.336715	0.972854
GOTERM_MF_FAT	GO:0032561~guanyl ribonucleotide binding	19	2.62794	RAB2A, GTPBP1, SEPT3, OPA1, GNAO1, GNAI2, MRAS, DOCK8, RAB43, SRPR, ARL15, RHOBTB2, TUBB5, RHEB, RRAS, AGAP2, ARL5B, RAB21, SEPT9	493	266	7998	1.15879	0.373095	0.977831
GOTERM_MF_FAT	GO:0019001~guanyl nucleotide binding	19	2.62794	RAB2A, GTPBP1, SEPT3, OPA1, GNAO1, GNAI2, MRAS, DOCK8, RAB43, SRPR, ARL15, RHOBTB2, TUBB5, RHEB, RRAS, AGAP2, ARL5B, RAB21, SEPT9	493	266	7998	1.15879	0.373095	0.977831
Annotation Cluster 45	Enrichment Score: 0.44263068932147054
Category	Term	Count	%	Genes	List Total	Pop Hits	Pop Total	Fold Enrichment	PValue	Benjamini
SP_PIR_KEYWORDS	glycolysis	4	0.55325	ALDOA, LDHA, HK1, GPI1	672	27	11146	2.45723	0.219919	0.846781
GOTERM_BP_FAT	GO:0006096~glycolysis	4	0.55325	ALDOA, LDHA, HK1, GPI1	526	27	8260	2.32643	0.244258	0.956685
GOTERM_BP_FAT	GO:0006007~glucose catabolic process	4	0.55325	ALDOA, LDHA, HK1, GPI1	526	33	8260	1.90345	0.350487	0.979725
GOTERM_BP_FAT	GO:0019320~hexose catabolic process	4	0.55325	ALDOA, LDHA, HK1, GPI1	526	33	8260	1.90345	0.350487	0.979725
GOTERM_BP_FAT	GO:0046365~monosaccharide catabolic process	4	0.55325	ALDOA, LDHA, HK1, GPI1	526	34	8260	1.84746	0.368227	0.981625
GOTERM_BP_FAT	GO:0044275~cellular carbohydrate catabolic process	4	0.55325	ALDOA, LDHA, HK1, GPI1	526	37	8260	1.69767	0.420803	0.988271
GOTERM_BP_FAT	GO:0046164~alcohol catabolic process	4	0.55325	ALDOA, LDHA, HK1, GPI1	526	40	8260	1.57034	0.471833	0.992673
GOTERM_BP_FAT	GO:0016052~carbohydrate catabolic process	4	0.55325	ALDOA, LDHA, HK1, GPI1	526	48	8260	1.30862	0.596371	0.997645
Annotation Cluster 46	Enrichment Score: 0.4410322870952827
Category	Term	Count	%	Genes	List Total	Pop Hits	Pop Total	Fold Enrichment	PValue	Benjamini
GOTERM_BP_FAT	GO:0046651~lymphocyte proliferation	4	0.55325	ELF4, CXCR4, BCL2, PRKCD	526	33	8260	1.90345	0.350487	0.979725
GOTERM_BP_FAT	GO:0032943~mononuclear cell proliferation	4	0.55325	ELF4, CXCR4, BCL2, PRKCD	526	34	8260	1.84746	0.368227	0.981625
GOTERM_BP_FAT	GO:0070661~leukocyte proliferation	4	0.55325	ELF4, CXCR4, BCL2, PRKCD	526	34	8260	1.84746	0.368227	0.981625
Annotation Cluster 47	Enrichment Score: 0.44071176626483183
Category	Term	Count	%	Genes	List Total	Pop Hits	Pop Total	Fold Enrichment	PValue	Benjamini
GOTERM_BP_FAT	GO:0045860~positive regulation of protein kinase activity	9	1.24481	MAP2K1, GNAI2, DGKG, CSF1, MET, DGKZ, KITL, AGAP2, CEACAM1	526	102	8260	1.3856	0.321644	0.974275
GOTERM_BP_FAT	GO:0033674~positive regulation of kinase activity	9	1.24481	MAP2K1, GNAI2, DGKG, CSF1, MET, DGKZ, KITL, AGAP2, CEACAM1	526	107	8260	1.32085	0.370332	0.981858
GOTERM_BP_FAT	GO:0051347~positive regulation of transferase activity	9	1.24481	MAP2K1, GNAI2, DGKG, CSF1, MET, DGKZ, KITL, AGAP2, CEACAM1	526	110	8260	1.28483	0.399851	0.98602
Annotation Cluster 48	Enrichment Score: 0.43631195946881857
Category	Term	Count	%	Genes	List Total	Pop Hits	Pop Total	Fold Enrichment	PValue	Benjamini
GOTERM_BP_FAT	GO:0001933~negative regulation of protein amino acid phosphorylation	4	0.55325	HNF4A, INPP5K, IGFBP3, PRKCD	526	21	8260	2.99113	0.145424	0.900193
GOTERM_BP_FAT	GO:0031400~negative regulation of protein modification process	4	0.55325	HNF4A, INPP5K, IGFBP3, PRKCD	526	28	8260	2.24335	0.261733	0.961165
GOTERM_BP_FAT	GO:0032269~negative regulation of cellular protein metabolic process	4	0.55325	HNF4A, INPP5K, IGFBP3, PRKCD	526	53	8260	1.18516	0.663799	0.99863
GOTERM_BP_FAT	GO:0051248~negative regulation of protein metabolic process	4	0.55325	HNF4A, INPP5K, IGFBP3, PRKCD	526	57	8260	1.10199	0.711574	0.999278
Annotation Cluster 49	Enrichment Score: 0.43451397584813817
Category	Term	Count	%	Genes	List Total	Pop Hits	Pop Total	Fold Enrichment	PValue	Benjamini
SP_PIR_KEYWORDS	LIM domain	6	0.829876	LIMA1, PDLIM7, ABLIM3, LHX5, LIMD2, LIMD1	672	62	11146	1.60513	0.317173	0.875525
INTERPRO	IPR001781:Zinc finger, LIM-type	6	0.829876	LIMA1, PDLIM7, ABLIM3, LHX5, LIMD2, LIMD1	661	63	10737	1.54701	0.345308	0.996373
SMART	SM00132:LIM	6	0.829876	LIMA1, PDLIM7, ABLIM3, LHX5, LIMD2, LIMD1	442	63	6300	1.35747	0.453895	0.984281
Annotation Cluster 50	Enrichment Score: 0.43334653352493274
Category	Term	Count	%	Genes	List Total	Pop Hits	Pop Total	Fold Enrichment	PValue	Benjamini
GOTERM_BP_FAT	GO:0032387~negative regulation of intracellular transport	3	0.414938	HNF4A, TXN1, PKIA	526	10	8260	4.71103	0.129381	0.878009
GOTERM_BP_FAT	GO:0051224~negative regulation of protein transport	3	0.414938	HNF4A, TXN1, PKIA	526	15	8260	3.14068	0.246352	0.955902
GOTERM_BP_FAT	GO:0033157~regulation of intracellular protein transport	3	0.414938	HNF4A, TXN1, PKIA	526	27	8260	1.74482	0.519337	0.995438
GOTERM_BP_FAT	GO:0046822~regulation of nucleocytoplasmic transport	3	0.414938	HNF4A, TXN1, PKIA	526	31	8260	1.51969	0.595143	0.997642
GOTERM_BP_FAT	GO:0032386~regulation of intracellular transport	3	0.414938	HNF4A, TXN1, PKIA	526	37	8260	1.27325	0.691464	0.999046
Annotation Cluster 51	Enrichment Score: 0.43280432029370364
Category	Term	Count	%	Genes	List Total	Pop Hits	Pop Total	Fold Enrichment	PValue	Benjamini
GOTERM_BP_FAT	GO:0046546~development of primary male sexual characteristics	5	0.691563	WNT5A, BCL2, ASB1, SF1, LGR4	526	39	8260	2.01326	0.23381	0.951828
GOTERM_BP_FAT	GO:0046661~male sex differentiation	5	0.691563	WNT5A, BCL2, ASB1, SF1, LGR4	526	43	8260	1.82598	0.290951	0.968957
GOTERM_BP_FAT	GO:0045137~development of primary sexual characteristics	5	0.691563	WNT5A, BCL2, ASB1, SF1, LGR4	526	78	8260	1.00663	0.739442	0.999498
Annotation Cluster 52	Enrichment Score: 0.41064270896607724
Category	Term	Count	%	Genes	List Total	Pop Hits	Pop Total	Fold Enrichment	PValue	Benjamini
GOTERM_BP_FAT	GO:0050974~detection of mechanical stimulus involved in sensory perception	3	0.414938	ACCN1, SLC12A2, GRIN2B	526	11	8260	4.28275	0.151754	0.906045
GOTERM_BP_FAT	GO:0050982~detection of mechanical stimulus	3	0.414938	ACCN1, SLC12A2, GRIN2B	526	13	8260	3.62387	0.198355	0.934153
GOTERM_BP_FAT	GO:0050906~detection of stimulus involved in sensory perception	3	0.414938	ACCN1, SLC12A2, GRIN2B	526	17	8260	2.77119	0.294698	0.970083
GOTERM_BP_FAT	GO:0009582~detection of abiotic stimulus	3	0.414938	ACCN1, SLC12A2, GRIN2B	526	35	8260	1.34601	0.661644	0.998602
GOTERM_BP_FAT	GO:0009581~detection of external stimulus	3	0.414938	ACCN1, SLC12A2, GRIN2B	526	40	8260	1.17776	0.732099	0.999447
GOTERM_BP_FAT	GO:0051606~detection of stimulus	3	0.414938	ACCN1, SLC12A2, GRIN2B	526	46	8260	1.02414	0.799815	0.99981
Annotation Cluster 53	Enrichment Score: 0.39906736849042945
Category	Term	Count	%	Genes	List Total	Pop Hits	Pop Total	Fold Enrichment	PValue	Benjamini
UP_SEQ_FEATURE	domain:UBA	4	0.55325	HUWE1, NBR1, UBAP2L, USP24	670	33	10948	1.98064	0.327834	0.999905
INTERPRO	IPR015940:Ubiquitin-associated/translation elongation factor EF1B, N-terminal, eukaryote	4	0.55325	HUWE1, NBR1, UBAP2L, USP24	661	37	10737	1.75606	0.399528	0.997854
SMART	SM00165:UBA	4	0.55325	HUWE1, NBR1, UBAP2L, USP24	442	37	6300	1.54091	0.484838	0.986697
Annotation Cluster 54	Enrichment Score: 0.3958974795289586
Category	Term	Count	%	Genes	List Total	Pop Hits	Pop Total	Fold Enrichment	PValue	Benjamini
GOTERM_BP_FAT	GO:0060560~developmental growth involved in morphogenesis	3	0.414938	FGFR2, WNT5A, CSF1	526	15	8260	3.14068	0.246352	0.955902
GOTERM_BP_FAT	GO:0060603~mammary gland duct morphogenesis	3	0.414938	FGFR2, WNT5A, CSF1	526	24	8260	1.96293	0.456593	0.991183
GOTERM_BP_FAT	GO:0060443~mammary gland morphogenesis	3	0.414938	FGFR2, WNT5A, CSF1	526	30	8260	1.57034	0.577062	0.997063
Annotation Cluster 55	Enrichment Score: 0.3908298404346227
Category	Term	Count	%	Genes	List Total	Pop Hits	Pop Total	Fold Enrichment	PValue	Benjamini
GOTERM_MF_FAT	GO:0022836~gated channel activity	18	2.48963	KCND3, CLCN3, SCN2B, GABRA3, GRIN1, CACNB3, CACNG2, CACNA2D2, KCNJ14, KCNK3, SHKBP1, ACCN1, GRIN2B, GRIA1, GRM7, CACNA1E, KCTD15, HCN3	493	216	7998	1.35193	0.176221	0.919193
GOTERM_MF_FAT	GO:0005216~ion channel activity	18	2.48963	KCND3, CLCN3, SCN2B, GABRA3, GRIN1, CACNB3, CACNG2, CACNA2D2, KCNJ14, KCNK3, SHKBP1, ACCN1, GRIN2B, GRIA1, GRM7, CACNA1E, KCTD15, HCN3	493	261	7998	1.11884	0.446341	0.984511
GOTERM_MF_FAT	GO:0022838~substrate specific channel activity	18	2.48963	KCND3, CLCN3, SCN2B, GABRA3, GRIN1, CACNB3, CACNG2, CACNA2D2, KCNJ14, KCNK3, SHKBP1, ACCN1, GRIN2B, GRIA1, GRM7, CACNA1E, KCTD15, HCN3	493	271	7998	1.07755	0.505771	0.988567
GOTERM_MF_FAT	GO:0015267~channel activity	18	2.48963	KCND3, CLCN3, SCN2B, GABRA3, GRIN1, CACNB3, CACNG2, CACNA2D2, KCNJ14, KCNK3, SHKBP1, ACCN1, GRIN2B, GRIA1, GRM7, CACNA1E, KCTD15, HCN3	493	275	7998	1.06188	0.528549	0.989618
GOTERM_MF_FAT	GO:0022803~passive transmembrane transporter activity	18	2.48963	KCND3, CLCN3, SCN2B, GABRA3, GRIN1, CACNB3, CACNG2, CACNA2D2, KCNJ14, KCNK3, SHKBP1, ACCN1, GRIN2B, GRIA1, GRM7, CACNA1E, KCTD15, HCN3	493	275	7998	1.06188	0.528549	0.989618
Annotation Cluster 56	Enrichment Score: 0.3897347481536594
Category	Term	Count	%	Genes	List Total	Pop Hits	Pop Total	Fold Enrichment	PValue	Benjamini
UP_SEQ_FEATURE	domain:LisH	3	0.414938	RANBP9, TAF5, PAFAH1B1	670	21	10948	2.33433	0.370437	0.999924
INTERPRO	IPR006594:LisH dimerisation motif	3	0.414938	RANBP9, TAF5, PAFAH1B1	661	22	10737	2.21503	0.395584	0.997836
SMART	SM00667:LisH	3	0.414938	RANBP9, TAF5, PAFAH1B1	442	22	6300	1.94364	0.462213	0.984175
Annotation Cluster 57	Enrichment Score: 0.3812929553572425
Category	Term	Count	%	Genes	List Total	Pop Hits	Pop Total	Fold Enrichment	PValue	Benjamini
UP_SEQ_FEATURE	DNA-binding region:ETS	3	0.414938	ELF1, ELF4, ETV6	670	22	10948	2.22822	0.392681	0.999955
INTERPRO	IPR000418:Ets	3	0.414938	ELF1, ELF4, ETV6	661	22	10737	2.21503	0.395584	0.997836
SMART	SM00413:ETS	3	0.414938	ELF1, ELF4, ETV6	442	22	6300	1.94364	0.462213	0.984175
Annotation Cluster 58	Enrichment Score: 0.38044172707233664
Category	Term	Count	%	Genes	List Total	Pop Hits	Pop Total	Fold Enrichment	PValue	Benjamini
UP_SEQ_FEATURE	domain:PX	4	0.55325	SNX15, SNX2, SNX4, SNX12	670	34	10948	1.92239	0.344921	0.999934
INTERPRO	IPR001683:Phox-like	4	0.55325	SNX15, SNX2, SNX4, SNX12	661	38	10737	1.70985	0.416354	0.998359
SMART	SM00312:PX	4	0.55325	SNX15, SNX2, SNX4, SNX12	442	38	6300	1.50036	0.502913	0.988187
Annotation Cluster 59	Enrichment Score: 0.3643975227319211
Category	Term	Count	%	Genes	List Total	Pop Hits	Pop Total	Fold Enrichment	PValue	Benjamini
INTERPRO	IPR017970:Homeobox, conserved site	13	1.79806	SATB2, TSHZ1, GSX2, SIX3, ZFHX4, MSX1, LHX5, POU3F3, TGIF2, POU3F1, ZFHX2, DBX1, UNCX	661	171	10737	1.23489	0.360168	0.996441
INTERPRO	IPR001356:Homeobox	13	1.79806	SATB2, TSHZ1, GSX2, SIX3, ZFHX4, MSX1, LHX5, POU3F3, TGIF2, POU3F1, ZFHX2, DBX1, UNCX	661	175	10737	1.20667	0.390491	0.997767
SMART	SM00389:HOX	13	1.79806	SATB2, TSHZ1, GSX2, SIX3, ZFHX4, MSX1, LHX5, POU3F3, TGIF2, POU3F1, ZFHX2, DBX1, UNCX	442	175	6300	1.05882	0.573708	0.992716
Annotation Cluster 60	Enrichment Score: 0.35325322769304
Category	Term	Count	%	Genes	List Total	Pop Hits	Pop Total	Fold Enrichment	PValue	Benjamini
GOTERM_BP_FAT	GO:0045859~regulation of protein kinase activity	12	1.65975	MAP2K1, GNAI2, HMGCR, HEXIM1, DGKG, CSF1, MET, DGKZ, PKIA, KITL, AGAP2, CEACAM1	526	156	8260	1.20796	0.405773	0.986467
GOTERM_BP_FAT	GO:0043549~regulation of kinase activity	12	1.65975	MAP2K1, GNAI2, HMGCR, HEXIM1, DGKG, CSF1, MET, DGKZ, PKIA, KITL, AGAP2, CEACAM1	526	161	8260	1.17044	0.447231	0.990266
GOTERM_BP_FAT	GO:0051338~regulation of transferase activity	12	1.65975	MAP2K1, GNAI2, HMGCR, HEXIM1, DGKG, CSF1, MET, DGKZ, PKIA, KITL, AGAP2, CEACAM1	526	165	8260	1.14207	0.480204	0.993041
Annotation Cluster 61	Enrichment Score: 0.35175670551095556
Category	Term	Count	%	Genes	List Total	Pop Hits	Pop Total	Fold Enrichment	PValue	Benjamini
UP_SEQ_FEATURE	zinc finger region:C2H2-type 9	7	0.968188	ZFHX4, ZFP46, ZFP553, POGZ, ZFP316, ZFP592, PEG3	670	76	10948	1.50503	0.319574	0.9999
UP_SEQ_FEATURE	zinc finger region:C2H2-type 8	7	0.968188	ZFHX4, ZFP46, ZFP553, POGZ, ZFP316, ZFP592, PEG3	670	91	10948	1.25695	0.484835	0.99999
UP_SEQ_FEATURE	zinc finger region:C2H2-type 7	7	0.968188	ZFHX4, ZFP46, ZFP553, POGZ, ZFP316, ZFP592, PEG3	670	99	10948	1.15537	0.568282	0.999996
Annotation Cluster 62	Enrichment Score: 0.33657622406599463
Category	Term	Count	%	Genes	List Total	Pop Hits	Pop Total	Fold Enrichment	PValue	Benjamini
GOTERM_BP_FAT	GO:0048747~muscle fiber development	4	0.55325	CACNG2, PAK1, FLNC, CACNA2D2	526	31	8260	2.02625	0.31488	0.973932
GOTERM_BP_FAT	GO:0055002~striated muscle cell development	4	0.55325	CACNG2, PAK1, FLNC, CACNA2D2	526	43	8260	1.46078	0.520727	0.995366
GOTERM_BP_FAT	GO:0055001~muscle cell development	4	0.55325	CACNG2, PAK1, FLNC, CACNA2D2	526	48	8260	1.30862	0.596371	0.997645
Annotation Cluster 63	Enrichment Score: 0.32997727341385474
Category	Term	Count	%	Genes	List Total	Pop Hits	Pop Total	Fold Enrichment	PValue	Benjamini
INTERPRO	IPR011497:Protease inhibitor, Kazal-type	3	0.414938	SPOCK2, SMOC1, SLCO3A1	661	19	10737	2.56477	0.327645	0.995173
UP_SEQ_FEATURE	domain:Kazal-like	3	0.414938	SPOCK2, SMOC1, SLCO3A1	670	23	10948	2.13134	0.414562	0.99997
INTERPRO	IPR002350:Proteinase inhibitor I1, Kazal	3	0.414938	SPOCK2, SMOC1, SLCO3A1	661	30	10737	1.62436	0.558297	0.999713
SMART	SM00280:KAZAL	3	0.414938	SPOCK2, SMOC1, SLCO3A1	442	30	6300	1.42534	0.631296	0.994327
Annotation Cluster 64	Enrichment Score: 0.32815807718907747
Category	Term	Count	%	Genes	List Total	Pop Hits	Pop Total	Fold Enrichment	PValue	Benjamini
SP_PIR_KEYWORDS	potassium transport	7	0.968188	KCND3, SLC12A2, ATP1B2, SLC12A4, HCN3, KCNJ14, KCNK3	672	84	11146	1.38219	0.394275	0.906795
SP_PIR_KEYWORDS	potassium	7	0.968188	KCND3, SLC12A2, ATP1B2, SLC12A4, HCN3, KCNJ14, KCNK3	672	94	11146	1.23515	0.501991	0.941845
GOTERM_MF_FAT	GO:0030955~potassium ion binding	7	0.968188	KCND3, SLC12A2, ATP1B2, SLC12A4, HCN3, KCNJ14, KCNK3	493	94	7998	1.2081	0.523637	0.989466
Annotation Cluster 65	Enrichment Score: 0.31707292996699876
Category	Term	Count	%	Genes	List Total	Pop Hits	Pop Total	Fold Enrichment	PValue	Benjamini
INTERPRO	IPR000306:Zinc finger, FYVE-type	3	0.414938	EEA1, ZFYVE20, FGD6	661	24	10737	2.03045	0.439098	0.998717
INTERPRO	IPR017455:Zinc finger, FYVE-related	3	0.414938	EEA1, ZFYVE20, FGD6	661	27	10737	1.80484	0.500982	0.999409
SMART	SM00064:FYVE	3	0.414938	EEA1, ZFYVE20, FGD6	442	24	6300	1.78167	0.508625	0.987746
Annotation Cluster 66	Enrichment Score: 0.28507191289215933
Category	Term	Count	%	Genes	List Total	Pop Hits	Pop Total	Fold Enrichment	PValue	Benjamini
GOTERM_MF_FAT	GO:0019992~diacylglycerol binding	5	0.691563	PRKD1, STAC2, DGKG, DGKZ, PRKCD	493	54	7998	1.50214	0.4269	0.983888
INTERPRO	IPR002219:Protein kinase C-like, phorbol ester/diacylglycerol binding	5	0.691563	PRKD1, STAC2, DGKG, DGKZ, PRKCD	661	61	10737	1.33144	0.521501	0.999558
SMART	SM00109:C1	5	0.691563	PRKD1, STAC2, DGKG, DGKZ, PRKCD	442	61	6300	1.16831	0.626907	0.995147
Annotation Cluster 67	Enrichment Score: 0.2786389187127686
Category	Term	Count	%	Genes	List Total	Pop Hits	Pop Total	Fold Enrichment	PValue	Benjamini
UP_SEQ_FEATURE	calcium-binding region:2	7	0.968188	ACTN4, NCALD, DGKG, SMOC1, MCFD2, ITSN1, CALB1	670	80	10948	1.42978	0.363694	0.999931
UP_SEQ_FEATURE	calcium-binding region:1	7	0.968188	ACTN4, NCALD, DGKG, SMOC1, MCFD2, ITSN1, CALB1	670	89	10948	1.28519	0.463156	0.999987
UP_SEQ_FEATURE	domain:EF-hand 2	7	0.968188	ACTN4, NCALD, DGKG, SMOC1, MCFD2, ITSN1, CALB1	670	110	10948	1.03984	0.671041	0.999999
UP_SEQ_FEATURE	domain:EF-hand 1	7	0.968188	ACTN4, NCALD, DGKG, SMOC1, MCFD2, ITSN1, CALB1	670	111	10948	1.03047	0.679567	0.999999
Annotation Cluster 68	Enrichment Score: 0.2650754372974782
Category	Term	Count	%	Genes	List Total	Pop Hits	Pop Total	Fold Enrichment	PValue	Benjamini
GOTERM_BP_FAT	GO:0007193~inhibition of adenylate cyclase activity by G-protein signaling	3	0.414938	CHRM4, GNAI2, NPR3	526	11	8260	4.28275	0.151754	0.906045
GOTERM_BP_FAT	GO:0051350~negative regulation of lyase activity	3	0.414938	CHRM4, GNAI2, NPR3	526	14	8260	3.36502	0.22225	0.947169
GOTERM_BP_FAT	GO:0031280~negative regulation of cyclase activity	3	0.414938	CHRM4, GNAI2, NPR3	526	14	8260	3.36502	0.22225	0.947169
GOTERM_BP_FAT	GO:0007194~negative regulation of adenylate cyclase activity	3	0.414938	CHRM4, GNAI2, NPR3	526	14	8260	3.36502	0.22225	0.947169
GOTERM_BP_FAT	GO:0045761~regulation of adenylate cyclase activity	3	0.414938	CHRM4, GNAI2, NPR3	526	47	8260	1.00235	0.809501	0.999837
GOTERM_BP_FAT	GO:0051339~regulation of lyase activity	3	0.414938	CHRM4, GNAI2, NPR3	526	48	8260	0.981464	0.818768	0.999869
GOTERM_BP_FAT	GO:0031279~regulation of cyclase activity	3	0.414938	CHRM4, GNAI2, NPR3	526	48	8260	0.981464	0.818768	0.999869
GOTERM_BP_FAT	GO:0030817~regulation of cAMP biosynthetic process	3	0.414938	CHRM4, GNAI2, NPR3	526	49	8260	0.961434	0.827629	0.999887
GOTERM_BP_FAT	GO:0030814~regulation of cAMP metabolic process	3	0.414938	CHRM4, GNAI2, NPR3	526	51	8260	0.923731	0.84419	0.999922
GOTERM_BP_FAT	GO:0030802~regulation of cyclic nucleotide biosynthetic process	3	0.414938	CHRM4, GNAI2, NPR3	526	53	8260	0.888873	0.859295	0.999949
GOTERM_BP_FAT	GO:0030808~regulation of nucleotide biosynthetic process	3	0.414938	CHRM4, GNAI2, NPR3	526	53	8260	0.888873	0.859295	0.999949
GOTERM_BP_FAT	GO:0030799~regulation of cyclic nucleotide metabolic process	3	0.414938	CHRM4, GNAI2, NPR3	526	55	8260	0.85655	0.87305	0.999965
GOTERM_BP_FAT	GO:0006140~regulation of nucleotide metabolic process	3	0.414938	CHRM4, GNAI2, NPR3	526	56	8260	0.841255	0.879454	0.99997
Annotation Cluster 69	Enrichment Score: 0.2622419433997344
Category	Term	Count	%	Genes	List Total	Pop Hits	Pop Total	Fold Enrichment	PValue	Benjamini
UP_SEQ_FEATURE	repeat:WD 4	12	1.65975	CORO1C, CORO2B, WDR48, SHKBP1, DCAF5, DCAF7, TAF5, STRN3, DMWD, PAFAH1B1, PPP2R2C, EML5	670	162	10948	1.21039	0.403766	0.999961
UP_SEQ_FEATURE	repeat:WD 3	12	1.65975	CORO1C, CORO2B, WDR48, SHKBP1, DCAF5, DCAF7, TAF5, STRN3, DMWD, PAFAH1B1, PPP2R2C, EML5	670	172	10948	1.14002	0.482982	0.999991
UP_SEQ_FEATURE	repeat:WD 1	12	1.65975	CORO1C, CORO2B, WDR48, SHKBP1, DCAF5, DCAF7, TAF5, STRN3, DMWD, PAFAH1B1, PPP2R2C, EML5	670	174	10948	1.12692	0.498626	0.999992
UP_SEQ_FEATURE	repeat:WD 2	12	1.65975	CORO1C, CORO2B, WDR48, SHKBP1, DCAF5, DCAF7, TAF5, STRN3, DMWD, PAFAH1B1, PPP2R2C, EML5	670	174	10948	1.12692	0.498626	0.999992
SP_PIR_KEYWORDS	wd repeat	12	1.65975	CORO1C, CORO2B, WDR48, SHKBP1, DCAF5, DCAF7, TAF5, STRN3, DMWD, PAFAH1B1, PPP2R2C, EML5	672	188	11146	1.0587	0.583481	0.964676
INTERPRO	IPR001680:WD40 repeat	12	1.65975	CORO1C, CORO2B, WDR48, SHKBP1, DCAF5, DCAF7, TAF5, STRN3, DMWD, PAFAH1B1, PPP2R2C, EML5	661	186	10737	1.04797	0.597331	0.999814
INTERPRO	IPR019775:WD40 repeat, conserved site	12	1.65975	CORO1C, CORO2B, WDR48, SHKBP1, DCAF5, DCAF7, TAF5, STRN3, DMWD, PAFAH1B1, PPP2R2C, EML5	661	189	10737	1.03134	0.618789	0.99987
SMART	SM00320:WD40	12	1.65975	CORO1C, CORO2B, WDR48, SHKBP1, DCAF5, DCAF7, TAF5, STRN3, DMWD, PAFAH1B1, PPP2R2C, EML5	442	186	6300	0.919574	0.763256	0.998181
Annotation Cluster 70	Enrichment Score: 0.26164790884957057
Category	Term	Count	%	Genes	List Total	Pop Hits	Pop Total	Fold Enrichment	PValue	Benjamini
GOTERM_BP_FAT	GO:0001934~positive regulation of protein amino acid phosphorylation	4	0.55325	IL4, HMGB1, BCL2, KITL	526	43	8260	1.46078	0.520727	0.995366
GOTERM_BP_FAT	GO:0042327~positive regulation of phosphorylation	4	0.55325	IL4, HMGB1, BCL2, KITL	526	44	8260	1.42758	0.536472	0.995936
GOTERM_BP_FAT	GO:0045937~positive regulation of phosphate metabolic process	4	0.55325	IL4, HMGB1, BCL2, KITL	526	46	8260	1.36551	0.567056	0.996859
GOTERM_BP_FAT	GO:0010562~positive regulation of phosphorus metabolic process	4	0.55325	IL4, HMGB1, BCL2, KITL	526	46	8260	1.36551	0.567056	0.996859
Annotation Cluster 71	Enrichment Score: 0.25913799509612073
Category	Term	Count	%	Genes	List Total	Pop Hits	Pop Total	Fold Enrichment	PValue	Benjamini
GOTERM_BP_FAT	GO:0002637~regulation of immunoglobulin production	3	0.414938	IL4, STAT6, FOXP1	526	21	8260	2.24335	0.389383	0.984361
GOTERM_BP_FAT	GO:0002700~regulation of production of molecular mediator of immune response	3	0.414938	IL4, STAT6, FOXP1	526	26	8260	1.81193	0.498961	0.994231
GOTERM_BP_FAT	GO:0002697~regulation of immune effector process	3	0.414938	IL4, STAT6, FOXP1	526	53	8260	0.888873	0.859295	0.999949
Annotation Cluster 72	Enrichment Score: 0.25507419209759896
Category	Term	Count	%	Genes	List Total	Pop Hits	Pop Total	Fold Enrichment	PValue	Benjamini
PIR_SUPERFAMILY	PIRSF800007:secretin receptor-like G protein-coupled receptors	3	0.414938	LPHN2, CRHR1, GPR64	271	28	4550	1.79889	0.501706	1
INTERPRO	IPR000832:GPCR, family 2, secretin-like	3	0.414938	LPHN2, CRHR1, GPR64	661	31	10737	1.57196	0.576331	0.999741
INTERPRO	IPR017983:GPCR, family 2, secretin-like, conserved site	3	0.414938	LPHN2, CRHR1, GPR64	661	32	10737	1.52283	0.593821	0.999813
Annotation Cluster 73	Enrichment Score: 0.24829361652220422
Category	Term	Count	%	Genes	List Total	Pop Hits	Pop Total	Fold Enrichment	PValue	Benjamini
PANTHER_PATHWAY	P00050:Plasminogen activating cascade	3	0.414938	SERPINF2, SERPINE1, SERPINB2	152	11	2034	3.64952	0.194108	0.694844
PIR_SUPERFAMILY	PIRSF001630:serpin	3	0.414938	SERPINF2, SERPINE1, SERPINB2	271	22	4550	2.2895	0.378607	1
SP_PIR_KEYWORDS	Serine protease inhibitor	3	0.414938	SERPINF2, SERPINE1, SERPINB2	672	32	11146	1.55497	0.582149	0.965515
SP_PIR_KEYWORDS	protease inhibitor	3	0.414938	SERPINF2, SERPINE1, SERPINB2	672	39	11146	1.27587	0.68991	0.976358
GOTERM_MF_FAT	GO:0004867~serine-type endopeptidase inhibitor activity	3	0.414938	SERPINF2, SERPINE1, SERPINB2	493	44	7998	1.10612	0.763103	0.999114
GOTERM_MF_FAT	GO:0004866~endopeptidase inhibitor activity	3	0.414938	SERPINF2, SERPINE1, SERPINB2	493	59	7998	0.824905	0.885962	0.999897
GOTERM_MF_FAT	GO:0030414~peptidase inhibitor activity	3	0.414938	SERPINF2, SERPINE1, SERPINB2	493	65	7998	0.74876	0.915982	0.999959
Annotation Cluster 74	Enrichment Score: 0.23281006574645677
Category	Term	Count	%	Genes	List Total	Pop Hits	Pop Total	Fold Enrichment	PValue	Benjamini
UP_SEQ_FEATURE	domain:PID	3	0.414938	ANKS1B, GULP1, NUMBL	670	24	10948	2.04254	0.43604	0.999982
INTERPRO	IPR006020:Phosphotyrosine interaction region	3	0.414938	ANKS1B, GULP1, NUMBL	661	35	10737	1.39231	0.643024	0.999876
SMART	SM00462:PTB	3	0.414938	ANKS1B, GULP1, NUMBL	442	35	6300	1.22172	0.714194	0.997236
Annotation Cluster 75	Enrichment Score: 0.2292199791860964
Category	Term	Count	%	Genes	List Total	Pop Hits	Pop Total	Fold Enrichment	PValue	Benjamini
UP_SEQ_FEATURE	repeat:Kelch 4	4	0.55325	KLHDC8A, FBXO42, IVNS1ABP, KLHDC2	670	43	10948	1.52003	0.493699	0.999992
UP_SEQ_FEATURE	repeat:Kelch 2	4	0.55325	KLHDC8A, FBXO42, IVNS1ABP, KLHDC2	670	45	10948	1.45247	0.524574	0.999994
UP_SEQ_FEATURE	repeat:Kelch 1	4	0.55325	KLHDC8A, FBXO42, IVNS1ABP, KLHDC2	670	45	10948	1.45247	0.524574	0.999994
UP_SEQ_FEATURE	repeat:Kelch 3	4	0.55325	KLHDC8A, FBXO42, IVNS1ABP, KLHDC2	670	45	10948	1.45247	0.524574	0.999994
SP_PIR_KEYWORDS	kelch repeat	4	0.55325	KLHDC8A, FBXO42, IVNS1ABP, KLHDC2	672	55	11146	1.20628	0.651568	0.972645
INTERPRO	IPR006652:Kelch repeat type 1	4	0.55325	KLHDC8A, FBXO42, IVNS1ABP, KLHDC2	661	54	10737	1.20323	0.653442	0.999897
INTERPRO	IPR015915:Kelch-type beta propeller	4	0.55325	KLHDC8A, FBXO42, IVNS1ABP, KLHDC2	661	54	10737	1.20323	0.653442	0.999897
SMART	SM00612:Kelch	4	0.55325	KLHDC8A, FBXO42, IVNS1ABP, KLHDC2	442	54	6300	1.05581	0.739577	0.99751
Annotation Cluster 76	Enrichment Score: 0.22477875262408012
Category	Term	Count	%	Genes	List Total	Pop Hits	Pop Total	Fold Enrichment	PValue	Benjamini
PIR_SUPERFAMILY	PIRSF002458:ADP,ATP carrier protein	3	0.414938	SLC25A3, SLC25A16, SLC25A42	271	24	4550	2.09871	0.421253	1
UP_SEQ_FEATURE	repeat:Solcar 3	3	0.414938	SLC25A3, SLC25A16, SLC25A42	670	35	10948	1.4006	0.639732	0.999999
UP_SEQ_FEATURE	repeat:Solcar 1	3	0.414938	SLC25A3, SLC25A16, SLC25A42	670	38	10948	1.29002	0.684182	0.999999
UP_SEQ_FEATURE	repeat:Solcar 2	3	0.414938	SLC25A3, SLC25A16, SLC25A42	670	38	10948	1.29002	0.684182	0.999999
Annotation Cluster 77	Enrichment Score: 0.2234892310087243
Category	Term	Count	%	Genes	List Total	Pop Hits	Pop Total	Fold Enrichment	PValue	Benjamini
UP_SEQ_FEATURE	domain:Rab-GAP TBC	3	0.414938	SGSM2, TBCK, USP6NL	670	28	10948	1.75075	0.517361	0.999995
INTERPRO	IPR000195:RabGAP/TBC	3	0.414938	SGSM2, TBCK, USP6NL	661	31	10737	1.57196	0.576331	0.999741
GOTERM_BP_FAT	GO:0032483~regulation of Rab protein signal transduction	3	0.414938	SGSM2, TBCK, USP6NL	526	32	8260	1.4722	0.61264	0.997873
GOTERM_BP_FAT	GO:0032313~regulation of Rab GTPase activity	3	0.414938	SGSM2, TBCK, USP6NL	526	32	8260	1.4722	0.61264	0.997873
GOTERM_MF_FAT	GO:0005097~Rab GTPase activator activity	3	0.414938	SGSM2, TBCK, USP6NL	493	34	7998	1.43145	0.627729	0.995121
SMART	SM00164:TBC	3	0.414938	SGSM2, TBCK, USP6NL	442	31	6300	1.37936	0.649255	0.994582
Annotation Cluster 78	Enrichment Score: 0.2217432206694266
Category	Term	Count	%	Genes	List Total	Pop Hits	Pop Total	Fold Enrichment	PValue	Benjamini
UP_SEQ_FEATURE	domain:AGC-kinase C-terminal	4	0.55325	RPS6KA4, PRKACB, STK38L, PRKCD	670	48	10948	1.36169	0.568866	0.999996
INTERPRO	IPR000961:AGC-kinase, C-terminal	4	0.55325	RPS6KA4, PRKACB, STK38L, PRKCD	661	48	10737	1.35363	0.572986	0.999741
SMART	SM00133:S_TK_X	4	0.55325	RPS6KA4, PRKACB, STK38L, PRKCD	442	48	6300	1.18778	0.663157	0.995083
Annotation Cluster 79	Enrichment Score: 0.2118153913931197
Category	Term	Count	%	Genes	List Total	Pop Hits	Pop Total	Fold Enrichment	PValue	Benjamini
GOTERM_BP_FAT	GO:0031069~hair follicle morphogenesis	3	0.414938	NOTCH1, FOXQ1, BCL2	526	15	8260	3.14068	0.246352	0.955902
GOTERM_BP_FAT	GO:0001942~hair follicle development	3	0.414938	NOTCH1, FOXQ1, BCL2	526	40	8260	1.17776	0.732099	0.999447
GOTERM_BP_FAT	GO:0022404~molting cycle process	3	0.414938	NOTCH1, FOXQ1, BCL2	526	40	8260	1.17776	0.732099	0.999447
GOTERM_BP_FAT	GO:0022405~hair cycle process	3	0.414938	NOTCH1, FOXQ1, BCL2	526	40	8260	1.17776	0.732099	0.999447
GOTERM_BP_FAT	GO:0042633~hair cycle	3	0.414938	NOTCH1, FOXQ1, BCL2	526	41	8260	1.14903	0.744597	0.999514
GOTERM_BP_FAT	GO:0042303~molting cycle	3	0.414938	NOTCH1, FOXQ1, BCL2	526	41	8260	1.14903	0.744597	0.999514
Annotation Cluster 80	Enrichment Score: 0.20873801396720731
Category	Term	Count	%	Genes	List Total	Pop Hits	Pop Total	Fold Enrichment	PValue	Benjamini
UP_SEQ_FEATURE	active site:Phosphocysteine intermediate	5	0.691563	PTPRB, PTPRM, PTPN4, PTPN13, DUSP8	670	68	10948	1.20149	0.60377	0.999998
INTERPRO	IPR000387:Protein-tyrosine phosphatase	5	0.691563	PTPRB, PTPRM, PTPN4, PTPN13, DUSP8	661	69	10737	1.17707	0.620158	0.999841
INTERPRO	IPR000387:Dual-specific/protein-tyrosine phosphatase, conserved region	5	0.691563	PTPRB, PTPRM, PTPN4, PTPN13, DUSP8	661	70	10737	1.16026	0.631556	0.999859
Annotation Cluster 81	Enrichment Score: 0.20305842232735885
Category	Term	Count	%	Genes	List Total	Pop Hits	Pop Total	Fold Enrichment	PValue	Benjamini
KEGG_PATHWAY	mmu00010:Glycolysis / Gluconeogenesis	5	0.691563	ALDOA, PGM2, LDHA, HK1, GPI1	212	36	3304	2.16457	0.19472	0.813918
GOTERM_BP_FAT	GO:0006006~glucose metabolic process	5	0.691563	ALDOA, PGM2, LDHA, HK1, GPI1	526	95	8260	0.826496	0.862282	0.999953
GOTERM_BP_FAT	GO:0019318~hexose metabolic process	5	0.691563	ALDOA, PGM2, LDHA, HK1, GPI1	526	117	8260	0.671086	0.945243	0.999998
GOTERM_BP_FAT	GO:0005996~monosaccharide metabolic process	5	0.691563	ALDOA, PGM2, LDHA, HK1, GPI1	526	131	8260	0.599367	0.970872	1
Annotation Cluster 82	Enrichment Score: 0.20270631402553213
Category	Term	Count	%	Genes	List Total	Pop Hits	Pop Total	Fold Enrichment	PValue	Benjamini
UP_SEQ_FEATURE	domain:Cadherin 5	3	0.414938	CDH20, FAT3, CDH4	670	30	10948	1.63403	0.554997	0.999996
UP_SEQ_FEATURE	domain:Cadherin 3	3	0.414938	CDH20, FAT3, CDH4	670	34	10948	1.44179	0.62386	0.999998
UP_SEQ_FEATURE	domain:Cadherin 4	3	0.414938	CDH20, FAT3, CDH4	670	34	10948	1.44179	0.62386	0.999998
UP_SEQ_FEATURE	domain:Cadherin 1	3	0.414938	CDH20, FAT3, CDH4	670	37	10948	1.32489	0.669887	0.999999
UP_SEQ_FEATURE	domain:Cadherin 2	3	0.414938	CDH20, FAT3, CDH4	670	37	10948	1.32489	0.669887	0.999999
Annotation Cluster 83	Enrichment Score: 0.1872174901707752
Category	Term	Count	%	Genes	List Total	Pop Hits	Pop Total	Fold Enrichment	PValue	Benjamini
UP_SEQ_FEATURE	domain:F-box	4	0.55325	FBXO30, FBXL14, FBXO42, FBXO10	670	51	10948	1.28159	0.610522	0.999998
INTERPRO	IPR001810:Cyclin-like F-box	4	0.55325	FBXO30, FBXL14, FBXO42, FBXO10	661	52	10737	1.24951	0.627883	0.999857
SMART	SM00256:FBOX	4	0.55325	FBXO30, FBXL14, FBXO42, FBXO10	442	52	6300	1.09641	0.71576	0.997001
Annotation Cluster 84	Enrichment Score: 0.18271374032220777
Category	Term	Count	%	Genes	List Total	Pop Hits	Pop Total	Fold Enrichment	PValue	Benjamini
INTERPRO	IPR019782:WD40 repeat 2	10	1.38313	CORO1C, CORO2B, WDR48, DCAF5, DCAF7, TAF5, STRN3, DMWD, PAFAH1B1, EML5	661	153	10737	1.06167	0.603214	0.999825
INTERPRO	IPR017986:WD40 repeat, region	10	1.38313	CORO1C, CORO2B, WDR48, DCAF5, DCAF7, TAF5, STRN3, DMWD, PAFAH1B1, EML5	661	162	10737	1.00269	0.671205	0.999917
INTERPRO	IPR019781:WD40 repeat, subgroup	10	1.38313	CORO1C, CORO2B, WDR48, DCAF5, DCAF7, TAF5, STRN3, DMWD, PAFAH1B1, EML5	661	166	10737	0.978528	0.699088	0.99995
Annotation Cluster 85	Enrichment Score: 0.17227241366905216
Category	Term	Count	%	Genes	List Total	Pop Hits	Pop Total	Fold Enrichment	PValue	Benjamini
GOTERM_BP_FAT	GO:0051603~proteolysis involved in cellular protein catabolic process	26	3.59613	SYVN1, CBX4, RNF182, MYCBP2, ZYG11B, FBXO42, ITCH, FBXL14, RNF34, USP15, UBR2, MYH9, MARCH5, WDR48, SENP3, UHRF2, HUWE1, PIAS3, ATG4B, ASB1, FBXO30, USP24, UBE2E2, ZER1, FBXO10, RNF41	526	416	8260	0.981464	0.646961	0.998437
GOTERM_BP_FAT	GO:0044257~cellular protein catabolic process	26	3.59613	SYVN1, CBX4, RNF182, MYCBP2, ZYG11B, FBXO42, ITCH, FBXL14, RNF34, USP15, UBR2, MYH9, MARCH5, WDR48, SENP3, UHRF2, HUWE1, PIAS3, ATG4B, ASB1, FBXO30, USP24, UBE2E2, ZER1, FBXO10, RNF41	526	419	8260	0.974437	0.661263	0.998618
GOTERM_BP_FAT	GO:0030163~protein catabolic process	26	3.59613	SYVN1, CBX4, RNF182, MYCBP2, ZYG11B, FBXO42, ITCH, FBXL14, RNF34, USP15, UBR2, MYH9, MARCH5, WDR48, SENP3, UHRF2, HUWE1, PIAS3, ATG4B, ASB1, FBXO30, USP24, UBE2E2, ZER1, FBXO10, RNF41	526	430	8260	0.949509	0.7111	0.999285
Annotation Cluster 86	Enrichment Score: 0.17197150986328733
Category	Term	Count	%	Genes	List Total	Pop Hits	Pop Total	Fold Enrichment	PValue	Benjamini
GOTERM_BP_FAT	GO:0001707~mesoderm formation	3	0.414938	FGFR2, WNT3, LEF1	526	31	8260	1.51969	0.595143	0.997642
GOTERM_BP_FAT	GO:0048332~mesoderm morphogenesis	3	0.414938	FGFR2, WNT3, LEF1	526	33	8260	1.42758	0.629553	0.99818
GOTERM_BP_FAT	GO:0001704~formation of primary germ layer	3	0.414938	FGFR2, WNT3, LEF1	526	35	8260	1.34601	0.661644	0.998602
GOTERM_BP_FAT	GO:0007498~mesoderm development	3	0.414938	FGFR2, WNT3, LEF1	526	49	8260	0.961434	0.827629	0.999887
Annotation Cluster 87	Enrichment Score: 0.14753236266760683
Category	Term	Count	%	Genes	List Total	Pop Hits	Pop Total	Fold Enrichment	PValue	Benjamini
SP_PIR_KEYWORDS	peroxisome	4	0.55325	ACSL1, HMGCR, ITGA10, ACSL3	672	57	11146	1.16395	0.675434	0.976915
GOTERM_CC_FAT	GO:0005777~peroxisome	4	0.55325	ACSL1, HMGCR, ITGA10, ACSL3	444	63	7466	1.06764	0.730987	0.986989
GOTERM_CC_FAT	GO:0042579~microbody	4	0.55325	ACSL1, HMGCR, ITGA10, ACSL3	444	63	7466	1.06764	0.730987	0.986989
Annotation Cluster 88	Enrichment Score: 0.1470825093563125
Category	Term	Count	%	Genes	List Total	Pop Hits	Pop Total	Fold Enrichment	PValue	Benjamini
SP_PIR_KEYWORDS	Sodium	5	0.691563	ACCN1, SLC12A2, SCN2B, ATP1B2, HCN3	672	77	11146	1.07703	0.689125	0.976963
GOTERM_MF_FAT	GO:0031402~sodium ion binding	5	0.691563	ACCN1, SLC12A2, SCN2B, ATP1B2, HCN3	493	77	7998	1.05345	0.705899	0.997938
SP_PIR_KEYWORDS	Sodium transport	5	0.691563	ACCN1, SLC12A2, SCN2B, ATP1B2, HCN3	672	83	11146	0.999175	0.744237	0.983462
Annotation Cluster 89	Enrichment Score: 0.12551828737480525
Category	Term	Count	%	Genes	List Total	Pop Hits	Pop Total	Fold Enrichment	PValue	Benjamini
GOTERM_BP_FAT	GO:0008213~protein amino acid alkylation	3	0.414938	EHMT1, ETF1, NSD1	526	34	8260	1.3856	0.645886	0.998437
GOTERM_BP_FAT	GO:0006479~protein amino acid methylation	3	0.414938	EHMT1, ETF1, NSD1	526	34	8260	1.3856	0.645886	0.998437
GOTERM_BP_FAT	GO:0043414~biopolymer methylation	3	0.414938	EHMT1, ETF1, NSD1	526	52	8260	0.905967	0.851918	0.999937
GOTERM_BP_FAT	GO:0032259~methylation	3	0.414938	EHMT1, ETF1, NSD1	526	57	8260	0.826496	0.885559	0.999975
Annotation Cluster 90	Enrichment Score: 0.12386089972753545
Category	Term	Count	%	Genes	List Total	Pop Hits	Pop Total	Fold Enrichment	PValue	Benjamini
UP_SEQ_FEATURE	domain:SH2	5	0.691563	STAT6, ITK, CRKL, RIN2, TEC	670	72	10948	1.13474	0.649	0.999999
SP_PIR_KEYWORDS	SH2 domain	5	0.691563	STAT6, ITK, CRKL, RIN2, TEC	672	80	11146	1.03664	0.71767	0.979839
INTERPRO	IPR000980:SH2 motif	5	0.691563	STAT6, ITK, CRKL, RIN2, TEC	661	87	10737	0.933539	0.790582	0.999993
SMART	SM00252:SH2	5	0.691563	STAT6, ITK, CRKL, RIN2, TEC	442	87	6300	0.819161	0.86784	0.999714
Annotation Cluster 91	Enrichment Score: 0.12325845820172598
Category	Term	Count	%	Genes	List Total	Pop Hits	Pop Total	Fold Enrichment	PValue	Benjamini
GOTERM_BP_FAT	GO:0043065~positive regulation of apoptosis	11	1.52144	ASCL1, NOTCH2, NOTCH1, HTRA2, HIPK1, SH3GLB1, GRIN1, CYCS, IGFBP3, PRKCD, CASP2	526	184	8260	0.938792	0.741115	0.999506
GOTERM_BP_FAT	GO:0043068~positive regulation of programmed cell death	11	1.52144	ASCL1, NOTCH2, NOTCH1, HTRA2, HIPK1, SH3GLB1, GRIN1, CYCS, IGFBP3, PRKCD, CASP2	526	186	8260	0.928697	0.753097	0.999581
GOTERM_BP_FAT	GO:0010942~positive regulation of cell death	11	1.52144	ASCL1, NOTCH2, NOTCH1, HTRA2, HIPK1, SH3GLB1, GRIN1, CYCS, IGFBP3, PRKCD, CASP2	526	188	8260	0.918817	0.764694	0.999652
Annotation Cluster 92	Enrichment Score: 0.11453750551386906
Category	Term	Count	%	Genes	List Total	Pop Hits	Pop Total	Fold Enrichment	PValue	Benjamini
UP_SEQ_FEATURE	repeat:LRR 15	3	0.414938	LGR5, LGR4, SLIT3	670	34	10948	1.44179	0.62386	0.999998
UP_SEQ_FEATURE	repeat:LRR 14	3	0.414938	LGR5, LGR4, SLIT3	670	38	10948	1.29002	0.684182	0.999999
UP_SEQ_FEATURE	repeat:LRR 13	3	0.414938	LGR5, LGR4, SLIT3	670	47	10948	1.043	0.791051	1
UP_SEQ_FEATURE	repeat:LRR 12	3	0.414938	LGR5, LGR4, SLIT3	670	57	10948	0.860016	0.871219	1
UP_SEQ_FEATURE	repeat:LRR 11	3	0.414938	LGR5, LGR4, SLIT3	670	64	10948	0.765951	0.909331	1
Annotation Cluster 93	Enrichment Score: 0.1071879428213848
Category	Term	Count	%	Genes	List Total	Pop Hits	Pop Total	Fold Enrichment	PValue	Benjamini
GOTERM_BP_FAT	GO:0030203~glycosaminoglycan metabolic process	3	0.414938	NDST1, SPOCK2, GLCE	526	32	8260	1.4722	0.61264	0.997873
GOTERM_BP_FAT	GO:0006022~aminoglycan metabolic process	3	0.414938	NDST1, SPOCK2, GLCE	526	37	8260	1.27325	0.691464	0.999046
GOTERM_BP_FAT	GO:0005976~polysaccharide metabolic process	3	0.414938	NDST1, SPOCK2, GLCE	526	68	8260	0.692798	0.936178	0.999997
GOTERM_BP_FAT	GO:0006790~sulfur metabolic process	3	0.414938	NDST1, SPOCK2, GLCE	526	69	8260	0.682757	0.939539	0.999997
Annotation Cluster 94	Enrichment Score: 0.09784121182132265
Category	Term	Count	%	Genes	List Total	Pop Hits	Pop Total	Fold Enrichment	PValue	Benjamini
INTERPRO	IPR008271:Serine/threonine protein kinase, active site	17	2.35131	MAP2K1, CDK6, OXSR1, PRKCD, RPS6KL1, PRKD1, PDPK1, RPS6KA4, TTBK2, HIPK1, SPEG, MAPK4, PRKACB, PAK1, STK38L, DCLK1, CDK14	661	294	10737	0.939254	0.729886	0.999972
SP_PIR_KEYWORDS	serine/threonine-protein kinase	17	2.35131	MAP2K1, CDK6, OXSR1, PRKCD, RPS6KL1, PRKD1, PDPK1, RPS6KA4, TTBK2, HIPK1, SPEG, MAPK4, PRKACB, PAK1, STK38L, DCLK1, CDK14	672	311	11146	0.906647	0.778208	0.98705
GOTERM_MF_FAT	GO:0004674~protein serine/threonine kinase activity	17	2.35131	MAP2K1, CDK6, OXSR1, PRKCD, RPS6KL1, PRKD1, PDPK1, RPS6KA4, TTBK2, HIPK1, SPEG, MAPK4, PRKACB, PAK1, STK38L, DCLK1, CDK14	493	339	7998	0.813549	0.895624	0.999924
Annotation Cluster 95	Enrichment Score: 0.09013478111630022
Category	Term	Count	%	Genes	List Total	Pop Hits	Pop Total	Fold Enrichment	PValue	Benjamini
GOTERM_BP_FAT	GO:0006469~negative regulation of protein kinase activity	3	0.414938	HMGCR, HEXIM1, PKIA	526	47	8260	1.00235	0.809501	0.999837
GOTERM_BP_FAT	GO:0033673~negative regulation of kinase activity	3	0.414938	HMGCR, HEXIM1, PKIA	526	47	8260	1.00235	0.809501	0.999837
GOTERM_BP_FAT	GO:0051348~negative regulation of transferase activity	3	0.414938	HMGCR, HEXIM1, PKIA	526	48	8260	0.981464	0.818768	0.999869
Annotation Cluster 96	Enrichment Score: 0.08954925940604953
Category	Term	Count	%	Genes	List Total	Pop Hits	Pop Total	Fold Enrichment	PValue	Benjamini
INTERPRO	IPR003131:Potassium channel, voltage dependent, Kv, tetramerisation	3	0.414938	SHKBP1, KCND3, KCTD15	661	42	10737	1.16026	0.739404	0.999977
GOTERM_CC_FAT	GO:0008076~voltage-gated potassium channel complex	3	0.414938	SHKBP1, KCND3, KCTD15	444	56	7466	0.90082	0.853562	0.995448
GOTERM_CC_FAT	GO:0034705~potassium channel complex	3	0.414938	SHKBP1, KCND3, KCTD15	444	56	7466	0.90082	0.853562	0.995448
Annotation Cluster 97	Enrichment Score: 0.08563227807337989
Category	Term	Count	%	Genes	List Total	Pop Hits	Pop Total	Fold Enrichment	PValue	Benjamini
GOTERM_MF_FAT	GO:0008528~peptide receptor activity, G-protein coupled	4	0.55325	F2RL2, OPRL1, CXCR4, NPR3	493	65	7998	0.998346	0.772105	0.999121
GOTERM_MF_FAT	GO:0001653~peptide receptor activity	4	0.55325	F2RL2, OPRL1, CXCR4, NPR3	493	65	7998	0.998346	0.772105	0.999121
GOTERM_MF_FAT	GO:0042277~peptide binding	4	0.55325	F2RL2, OPRL1, CXCR4, NPR3	493	92	7998	0.705353	0.928433	0.999973
Annotation Cluster 98	Enrichment Score: 0.07596216912575124
Category	Term	Count	%	Genes	List Total	Pop Hits	Pop Total	Fold Enrichment	PValue	Benjamini
SP_PIR_KEYWORDS	Tight junction	3	0.414938	MAGI3, MPP7, UBN1	672	50	11146	0.995179	0.812163	0.988086
GOTERM_CC_FAT	GO:0070160~occluding junction	3	0.414938	MAGI3, MPP7, UBN1	444	56	7466	0.90082	0.853562	0.995448
GOTERM_CC_FAT	GO:0005923~tight junction	3	0.414938	MAGI3, MPP7, UBN1	444	56	7466	0.90082	0.853562	0.995448
Annotation Cluster 99	Enrichment Score: 0.07447173199155223
Category	Term	Count	%	Genes	List Total	Pop Hits	Pop Total	Fold Enrichment	PValue	Benjamini
GOTERM_MF_FAT	GO:0005539~glycosaminoglycan binding	5	0.691563	FGFR2, FGFR1, HMGB1, SPOCK2, HBEGF	493	89	7998	0.911411	0.805942	0.999371
GOTERM_MF_FAT	GO:0030247~polysaccharide binding	5	0.691563	FGFR2, FGFR1, HMGB1, SPOCK2, HBEGF	493	98	7998	0.82771	0.861273	0.999792
GOTERM_MF_FAT	GO:0001871~pattern binding	5	0.691563	FGFR2, FGFR1, HMGB1, SPOCK2, HBEGF	493	98	7998	0.82771	0.861273	0.999792
Annotation Cluster 100	Enrichment Score: 0.06866813569459465
Category	Term	Count	%	Genes	List Total	Pop Hits	Pop Total	Fold Enrichment	PValue	Benjamini
UP_SEQ_FEATURE	domain:KRAB	3	0.414938	ZFP46, ZFP641, ZFP316	670	34	10948	1.44179	0.62386	0.999998
INTERPRO	IPR001909:Krueppel-associated box	3	0.414938	ZFP46, ZFP641, ZFP316	661	134	10737	0.363662	0.998096	1
SMART	SM00349:KRAB	3	0.414938	ZFP46, ZFP641, ZFP316	442	134	6300	0.319106	0.999392	1
Annotation Cluster 101	Enrichment Score: 0.06505728111060033
Category	Term	Count	%	Genes	List Total	Pop Hits	Pop Total	Fold Enrichment	PValue	Benjamini
INTERPRO	IPR002126:Cadherin	4	0.55325	RET, CDH20, FAT3, CDH4	661	69	10737	0.941656	0.805224	0.999995
SMART	SM00112:CA	4	0.55325	RET, CDH20, FAT3, CDH4	442	69	6300	0.826284	0.871086	0.999706
GOTERM_BP_FAT	GO:0007156~homophilic cell adhesion	4	0.55325	RET, CDH20, FAT3, CDH4	526	84	8260	0.747782	0.909601	0.99999
Annotation Cluster 102	Enrichment Score: 0.041628922822966805
Category	Term	Count	%	Genes	List Total	Pop Hits	Pop Total	Fold Enrichment	PValue	Benjamini
INTERPRO	IPR000210:BTB/POZ-like	7	0.968188	SHKBP1, KCND3, ZBTB6, RHOBTB2, KCTD15, IVNS1ABP, BTBD11	661	145	10737	0.784172	0.888272	1
INTERPRO	IPR011333:BTB/POZ fold	7	0.968188	SHKBP1, KCND3, ZBTB6, RHOBTB2, KCTD15, IVNS1ABP, BTBD11	661	146	10737	0.778801	0.891996	1
SMART	SM00225:BTB	7	0.968188	SHKBP1, KCND3, ZBTB6, RHOBTB2, KCTD15, IVNS1ABP, BTBD11	442	145	6300	0.688095	0.946683	0.999976
Annotation Cluster 103	Enrichment Score: 0.0387749891077667
Category	Term	Count	%	Genes	List Total	Pop Hits	Pop Total	Fold Enrichment	PValue	Benjamini
GOTERM_MF_FAT	GO:0015662~ATPase activity, coupled to transmembrane movement of ions, phosphorylative mechanism	3	0.414938	ATP1B2, ATP11A, ATP8B2	493	44	7998	1.10612	0.763103	0.999114
GOTERM_MF_FAT	GO:0042625~ATPase activity, coupled to transmembrane movement of ions	3	0.414938	ATP1B2, ATP11A, ATP8B2	493	52	7998	0.935949	0.838545	0.999668
GOTERM_BP_FAT	GO:0006754~ATP biosynthetic process	3	0.414938	ATP1B2, ATP11A, ATP8B2	526	57	8260	0.826496	0.885559	0.999975
GOTERM_BP_FAT	GO:0046034~ATP metabolic process	3	0.414938	ATP1B2, ATP11A, ATP8B2	526	59	8260	0.798479	0.896919	0.999983
GOTERM_BP_FAT	GO:0009206~purine ribonucleoside triphosphate biosynthetic process	3	0.414938	ATP1B2, ATP11A, ATP8B2	526	64	8260	0.736098	0.920886	0.999993
GOTERM_BP_FAT	GO:0009201~ribonucleoside triphosphate biosynthetic process	3	0.414938	ATP1B2, ATP11A, ATP8B2	526	64	8260	0.736098	0.920886	0.999993
GOTERM_BP_FAT	GO:0009145~purine nucleoside triphosphate biosynthetic process	3	0.414938	ATP1B2, ATP11A, ATP8B2	526	65	8260	0.724773	0.925004	0.999994
GOTERM_BP_FAT	GO:0009142~nucleoside triphosphate biosynthetic process	3	0.414938	ATP1B2, ATP11A, ATP8B2	526	66	8260	0.713792	0.928919	0.999995
GOTERM_BP_FAT	GO:0009205~purine ribonucleoside triphosphate metabolic process	3	0.414938	ATP1B2, ATP11A, ATP8B2	526	66	8260	0.713792	0.928919	0.999995
GOTERM_MF_FAT	GO:0016820~hydrolase activity, acting on acid anhydrides, catalyzing transmembrane movement of substances	3	0.414938	ATP1B2, ATP11A, ATP8B2	493	69	7998	0.705353	0.931692	0.999976
GOTERM_MF_FAT	GO:0042626~ATPase activity, coupled to transmembrane movement of substances	3	0.414938	ATP1B2, ATP11A, ATP8B2	493	69	7998	0.705353	0.931692	0.999976
GOTERM_MF_FAT	GO:0043492~ATPase activity, coupled to movement of substances	3	0.414938	ATP1B2, ATP11A, ATP8B2	493	69	7998	0.705353	0.931692	0.999976
GOTERM_BP_FAT	GO:0009199~ribonucleoside triphosphate metabolic process	3	0.414938	ATP1B2, ATP11A, ATP8B2	526	67	8260	0.703138	0.932641	0.999996
GOTERM_BP_FAT	GO:0009144~purine nucleoside triphosphate metabolic process	3	0.414938	ATP1B2, ATP11A, ATP8B2	526	68	8260	0.692798	0.936178	0.999997
GOTERM_BP_FAT	GO:0009141~nucleoside triphosphate metabolic process	3	0.414938	ATP1B2, ATP11A, ATP8B2	526	72	8260	0.654309	0.948641	0.999998
GOTERM_BP_FAT	GO:0009152~purine ribonucleotide biosynthetic process	3	0.414938	ATP1B2, ATP11A, ATP8B2	526	72	8260	0.654309	0.948641	0.999998
GOTERM_BP_FAT	GO:0009150~purine ribonucleotide metabolic process	3	0.414938	ATP1B2, ATP11A, ATP8B2	526	75	8260	0.628137	0.956429	0.999999
GOTERM_BP_FAT	GO:0009260~ribonucleotide biosynthetic process	3	0.414938	ATP1B2, ATP11A, ATP8B2	526	76	8260	0.619872	0.958764	0.999999
Annotation Cluster 104	Enrichment Score: 0.03246942126192902
Category	Term	Count	%	Genes	List Total	Pop Hits	Pop Total	Fold Enrichment	PValue	Benjamini
GOTERM_CC_FAT	GO:0044449~contractile fiber part	3	0.414938	LMAN1, FLNC, VCL	444	68	7466	0.741852	0.918355	0.998625
GOTERM_CC_FAT	GO:0030016~myofibril	3	0.414938	LMAN1, FLNC, VCL	444	70	7466	0.720656	0.9261	0.998823
GOTERM_CC_FAT	GO:0043292~contractile fiber	3	0.414938	LMAN1, FLNC, VCL	444	74	7466	0.681702	0.939557	0.999175
Annotation Cluster 105	Enrichment Score: 0.029204119062351173
Category	Term	Count	%	Genes	List Total	Pop Hits	Pop Total	Fold Enrichment	PValue	Benjamini
UP_SEQ_FEATURE	repeat:TPR 3	4	0.55325	TANC2, TMTC1, TRANK1, TTC19	670	88	10948	0.742741	0.911575	1
UP_SEQ_FEATURE	repeat:TPR 1	4	0.55325	TANC2, TMTC1, TRANK1, TTC19	670	96	10948	0.680846	0.938354	1
UP_SEQ_FEATURE	repeat:TPR 2	4	0.55325	TANC2, TMTC1, TRANK1, TTC19	670	96	10948	0.680846	0.938354	1
SP_PIR_KEYWORDS	tpr repeat	4	0.55325	TANC2, TMTC1, TRANK1, TTC19	672	103	11146	0.644129	0.952046	0.999005
Annotation Cluster 106	Enrichment Score: 0.027228475122061894
Category	Term	Count	%	Genes	List Total	Pop Hits	Pop Total	Fold Enrichment	PValue	Benjamini
GOTERM_MF_FAT	GO:0032555~purine ribonucleotide binding	70	9.68188	SEPT3, PRKAR2B, DDX17, PDPK1, SRPR, ACTR1A, ARL15, TUBB5, ATP8B2, RRAS, PAK1, PRKACB, ARL5B, AGAP2, CDK14, RAB21, GTPBP1, MAGI3, RET, OPA1, CDK6, MYH9, PRKCD, TBCK, PRKD1, HIPK1, MAPK4, SEPT9, FGFR2, FGFR1, CLCN3, GNAI2, ASS1, MRAS, HK1, PTK2, ACSL1, RAB43, TTBK2, SPEG, DGKG, SYN2, RHOBTB2, CHD1, STK38L, HCN3, ACSL3, DCLK1, CSF1R, TEC, RAB2A, ITK, GNAO1, MAP2K1, MET, AXL, SMC6, ATP11A, DOCK8, OXS…	493	1299	7998	0.874225	0.927045	0.999973
GOTERM_MF_FAT	GO:0032553~ribonucleotide binding	70	9.68188	SEPT3, PRKAR2B, DDX17, PDPK1, SRPR, ACTR1A, ARL15, TUBB5, ATP8B2, RRAS, PAK1, PRKACB, ARL5B, AGAP2, CDK14, RAB21, GTPBP1, MAGI3, RET, OPA1, CDK6, MYH9, PRKCD, TBCK, PRKD1, HIPK1, MAPK4, SEPT9, FGFR2, FGFR1, CLCN3, GNAI2, ASS1, MRAS, HK1, PTK2, ACSL1, RAB43, TTBK2, SPEG, DGKG, SYN2, RHOBTB2, CHD1, STK38L, HCN3, ACSL3, DCLK1, CSF1R, TEC, RAB2A, ITK, GNAO1, MAP2K1, MET, AXL, SMC6, ATP11A, DOCK8, OXS…	493	1299	7998	0.874225	0.927045	0.999973
GOTERM_MF_FAT	GO:0017076~purine nucleotide binding	70	9.68188	SEPT3, PRKAR2B, DDX17, PDPK1, SRPR, ACTR1A, ARL15, TUBB5, ATP8B2, RRAS, PAK1, PRKACB, ARL5B, AGAP2, CDK14, RAB21, GTPBP1, MAGI3, RET, OPA1, CDK6, MYH9, PRKCD, TBCK, PRKD1, HIPK1, MAPK4, SEPT9, FGFR2, FGFR1, CLCN3, GNAI2, ASS1, MRAS, HK1, PTK2, ACSL1, RAB43, TTBK2, SPEG, DGKG, SYN2, RHOBTB2, CHD1, STK38L, HCN3, ACSL3, DCLK1, CSF1R, TEC, RAB2A, ITK, GNAO1, MAP2K1, MET, AXL, SMC6, ATP11A, DOCK8, OXS…	493	1345	7998	0.844326	0.964081	0.999997
Annotation Cluster 107	Enrichment Score: 0.027085384310879815
Category	Term	Count	%	Genes	List Total	Pop Hits	Pop Total	Fold Enrichment	PValue	Benjamini
GOTERM_BP_FAT	GO:0070085~glycosylation	3	0.414938	MGAT3, FUT8, UGGT1	526	69	8260	0.682757	0.939539	0.999997
GOTERM_BP_FAT	GO:0043413~biopolymer glycosylation	3	0.414938	MGAT3, FUT8, UGGT1	526	69	8260	0.682757	0.939539	0.999997
GOTERM_BP_FAT	GO:0006486~protein amino acid glycosylation	3	0.414938	MGAT3, FUT8, UGGT1	526	69	8260	0.682757	0.939539	0.999997
Annotation Cluster 108	Enrichment Score: 0.021315208539187783
Category	Term	Count	%	Genes	List Total	Pop Hits	Pop Total	Fold Enrichment	PValue	Benjamini
INTERPRO	IPR001440:Tetratricopeptide TPR-1	3	0.414938	ZC3H7B, TANC2, TMTC1	661	66	10737	0.738344	0.919777	1
INTERPRO	IPR019734:Tetratricopeptide repeat	3	0.414938	ZC3H7B, TANC2, TMTC1	661	79	10737	0.616844	0.959391	1
SMART	SM00028:TPR	3	0.414938	ZC3H7B, TANC2, TMTC1	442	79	6300	0.541268	0.978084	0.999999
Annotation Cluster 109	Enrichment Score: 0.018642412086856172
Category	Term	Count	%	Genes	List Total	Pop Hits	Pop Total	Fold Enrichment	PValue	Benjamini
GOTERM_BP_FAT	GO:0009165~nucleotide biosynthetic process	5	0.691563	NAMPT, UCN2, ATP1B2, ATP11A, ATP8B2	526	121	8260	0.648902	0.954136	0.999999
GOTERM_BP_FAT	GO:0034404~nucleobase, nucleoside and nucleotide biosynthetic process	5	0.691563	NAMPT, UCN2, ATP1B2, ATP11A, ATP8B2	526	124	8260	0.633203	0.959912	0.999999
GOTERM_BP_FAT	GO:0034654~nucleobase, nucleoside, nucleotide and nucleic acid biosynthetic process	5	0.691563	NAMPT, UCN2, ATP1B2, ATP11A, ATP8B2	526	124	8260	0.633203	0.959912	0.999999
Annotation Cluster 110	Enrichment Score: 0.016376631665049584
Category	Term	Count	%	Genes	List Total	Pop Hits	Pop Total	Fold Enrichment	PValue	Benjamini
GOTERM_BP_FAT	GO:0006873~cellular ion homeostasis	9	1.24481	TFRC, GRIN2B, NTF3, SLC30A1, BCL2, GRIN1, MED12, POU3F1, CACNG2	526	204	8260	0.692798	0.952422	0.999999
GOTERM_BP_FAT	GO:0055082~cellular chemical homeostasis	9	1.24481	TFRC, GRIN2B, NTF3, SLC30A1, BCL2, GRIN1, MED12, POU3F1, CACNG2	526	208	8260	0.679475	0.95874	0.999999
GOTERM_BP_FAT	GO:0050801~ion homeostasis	9	1.24481	TFRC, GRIN2B, NTF3, SLC30A1, BCL2, GRIN1, MED12, POU3F1, CACNG2	526	225	8260	0.628137	0.978001	1
Annotation Cluster 111	Enrichment Score: 0.012510439442455133
Category	Term	Count	%	Genes	List Total	Pop Hits	Pop Total	Fold Enrichment	PValue	Benjamini
SP_PIR_KEYWORDS	mitochondrion inner membrane	5	0.691563	CDS2, OPA1, SLC25A3, SLC25A16, SLC25A42	672	115	11146	0.721144	0.92168	0.997778
GOTERM_CC_FAT	GO:0005743~mitochondrial inner membrane	5	0.691563	CDS2, OPA1, SLC25A3, SLC25A16, SLC25A42	444	189	7466	0.44485	0.996834	0.999999
GOTERM_CC_FAT	GO:0019866~organelle inner membrane	5	0.691563	CDS2, OPA1, SLC25A3, SLC25A16, SLC25A42	444	202	7466	0.416221	0.998311	1
Annotation Cluster 112	Enrichment Score: 0.010165820155046088
Category	Term	Count	%	Genes	List Total	Pop Hits	Pop Total	Fold Enrichment	PValue	Benjamini
GOTERM_BP_FAT	GO:0007067~mitosis	5	0.691563	MAP2K1, PAPD7, AHCTF1, PAFAH1B1, CDC25A	526	135	8260	0.581608	0.975807	1
GOTERM_BP_FAT	GO:0000280~nuclear division	5	0.691563	MAP2K1, PAPD7, AHCTF1, PAFAH1B1, CDC25A	526	135	8260	0.581608	0.975807	1
GOTERM_BP_FAT	GO:0000087~M phase of mitotic cell cycle	5	0.691563	MAP2K1, PAPD7, AHCTF1, PAFAH1B1, CDC25A	526	138	8260	0.568965	0.978982	1
Annotation Cluster 113	Enrichment Score: 0.00980749305034438
Category	Term	Count	%	Genes	List Total	Pop Hits	Pop Total	Fold Enrichment	PValue	Benjamini
GOTERM_BP_FAT	GO:0030005~cellular di-, tri-valent inorganic cation homeostasis	4	0.55325	TFRC, SLC30A1, BCL2, GRIN1	526	102	8260	0.61582	0.961805	0.999999
GOTERM_BP_FAT	GO:0055066~di-, tri-valent inorganic cation homeostasis	4	0.55325	TFRC, SLC30A1, BCL2, GRIN1	526	111	8260	0.565889	0.975642	1
GOTERM_BP_FAT	GO:0030003~cellular cation homeostasis	4	0.55325	TFRC, SLC30A1, BCL2, GRIN1	526	115	8260	0.546206	0.980125	1
GOTERM_BP_FAT	GO:0055080~cation homeostasis	4	0.55325	TFRC, SLC30A1, BCL2, GRIN1	526	136	8260	0.461865	0.993371	1
Annotation Cluster 114	Enrichment Score: 0.004346423407467822
Category	Term	Count	%	Genes	List Total	Pop Hits	Pop Total	Fold Enrichment	PValue	Benjamini
GOTERM_MF_FAT	GO:0032559~adenyl ribonucleotide binding	52	7.19225	PRKAR2B, DDX17, PDPK1, ACTR1A, ATP8B2, PRKACB, PAK1, AGAP2, CDK14, RET, MAGI3, CDK6, MYH9, PRKCD, TBCK, PRKD1, HIPK1, MAPK4, FGFR2, FGFR1, CLCN3, ASS1, HK1, PTK2, ACSL1, TTBK2, SPEG, DGKG, SYN2, CHD1, STK38L, HCN3, ACSL3, DCLK1, TEC, CSF1R, ITK, MAP2K1, MET, AXL, SMC6, ATP11A, OXSR1, MMAB, ATAD1, RPS6KL1, TEX14, RPS6KA4, NTRK2, DGKZ, UBE2E2, KIF20A	493	1058	7998	0.797356	0.979989	1
GOTERM_MF_FAT	GO:0030554~adenyl nucleotide binding	52	7.19225	PRKAR2B, DDX17, PDPK1, ACTR1A, ATP8B2, PRKACB, PAK1, AGAP2, CDK14, RET, MAGI3, CDK6, MYH9, PRKCD, TBCK, PRKD1, HIPK1, MAPK4, FGFR2, FGFR1, CLCN3, ASS1, HK1, PTK2, ACSL1, TTBK2, SPEG, DGKG, SYN2, CHD1, STK38L, HCN3, ACSL3, DCLK1, TEC, CSF1R, ITK, MAP2K1, MET, AXL, SMC6, ATP11A, OXSR1, MMAB, ATAD1, RPS6KL1, TEX14, RPS6KA4, NTRK2, DGKZ, UBE2E2, KIF20A	493	1104	7998	0.764133	0.992312	1
GOTERM_MF_FAT	GO:0001883~purine nucleoside binding	52	7.19225	PRKAR2B, DDX17, PDPK1, ACTR1A, ATP8B2, PRKACB, PAK1, AGAP2, CDK14, RET, MAGI3, CDK6, MYH9, PRKCD, TBCK, PRKD1, HIPK1, MAPK4, FGFR2, FGFR1, CLCN3, ASS1, HK1, PTK2, ACSL1, TTBK2, SPEG, DGKG, SYN2, CHD1, STK38L, HCN3, ACSL3, DCLK1, TEC, CSF1R, ITK, MAP2K1, MET, AXL, SMC6, ATP11A, OXSR1, MMAB, ATAD1, RPS6KL1, TEX14, RPS6KA4, NTRK2, DGKZ, UBE2E2, KIF20A	493	1113	7998	0.757954	0.993698	1
GOTERM_MF_FAT	GO:0001882~nucleoside binding	52	7.19225	PRKAR2B, DDX17, PDPK1, ACTR1A, ATP8B2, PRKACB, PAK1, AGAP2, CDK14, RET, MAGI3, CDK6, MYH9, PRKCD, TBCK, PRKD1, HIPK1, MAPK4, FGFR2, FGFR1, CLCN3, ASS1, HK1, PTK2, ACSL1, TTBK2, SPEG, DGKG, SYN2, CHD1, STK38L, HCN3, ACSL3, DCLK1, TEC, CSF1R, ITK, MAP2K1, MET, AXL, SMC6, ATP11A, OXSR1, MMAB, ATAD1, RPS6KL1, TEX14, RPS6KA4, NTRK2, DGKZ, UBE2E2, KIF20A	493	1117	7998	0.755239	0.994238	1
Annotation Cluster 115	Enrichment Score: 0.003528224658158514
Category	Term	Count	%	Genes	List Total	Pop Hits	Pop Total	Fold Enrichment	PValue	Benjamini
SP_PIR_KEYWORDS	lysosome	3	0.414938	WDR48, SORT1, TMEM55A	672	103	11146	0.483096	0.987589	0.999929
GOTERM_CC_FAT	GO:0000323~lytic vacuole	3	0.414938	WDR48, SORT1, TMEM55A	444	118	7466	0.427508	0.994076	0.999995
GOTERM_CC_FAT	GO:0005764~lysosome	3	0.414938	WDR48, SORT1, TMEM55A	444	118	7466	0.427508	0.994076	0.999995

## Sheet: BVM_01_P0.05FDR0.10_DAVIDhighes
Category	Term	Count	%	Genes	List Total	Pop Hits	Pop Total	Fold Enrichment	PValue	Benjamini
PIR_SUPERFAMILY	PIRSF001784:int-1 transforming protein	7	0.968188	WNT5A, WNT1, WNT7B, WNT5B, WNT3, WNT11, WNT7A	271	16	4550	7.34548	0.000199475	0.0605323
INTERPRO	IPR005816:Secreted growth factor Wnt protein	7	0.968188	WNT5A, WNT1, WNT7B, WNT5B, WNT3, WNT11, WNT7A	661	16	10737	7.10656	0.000247956	0.228864
INTERPRO	IPR018161:Secreted growth factor Wnt protein, conserved site	7	0.968188	WNT5A, WNT1, WNT7B, WNT5B, WNT3, WNT11, WNT7A	661	16	10737	7.10656	0.000247956	0.228864
GOTERM_BP_FAT	GO:0007223~Wnt receptor signaling pathway, calcium modulating pathway	7	0.968188	WNT5A, WNT1, WNT7B, WNT5B, WNT3, WNT11, WNT7A	526	17	8260	6.46611	0.000433358	0.0744203
GOTERM_BP_FAT	GO:0007409~axonogenesis	24	3.3195	RTN4RL1, NTF3, STXBP1, NR4A2, GAS1, NRN1, CDH4, NTN1, MYCBP2, SLIT3, NUMBL, ALCAM, NOTCH1, ATOH1, PTK2, SEMA4F, CXCR4, ANK3, BCL11B, BCL2, FOXG1, DCX, BOC, DCLK1	526	148	8260	2.5465	5.38924e-05	0.0284346
GOTERM_BP_FAT	GO:0048812~neuron projection morphogenesis	24	3.3195	RTN4RL1, NTF3, STXBP1, NR4A2, GAS1, NRN1, CDH4, NTN1, MYCBP2, SLIT3, NUMBL, ALCAM, NOTCH1, ATOH1, PTK2, SEMA4F, CXCR4, ANK3, BCL11B, BCL2, FOXG1, DCX, BOC, DCLK1	526	160	8260	2.35551	0.000182025	0.0475511
GOTERM_BP_FAT	GO:0048858~cell projection morphogenesis	24	3.3195	RTN4RL1, NTF3, STXBP1, NR4A2, GAS1, NRN1, CDH4, NTN1, MYCBP2, SLIT3, NUMBL, ALCAM, NOTCH1, ATOH1, PTK2, SEMA4F, CXCR4, ANK3, BCL11B, BCL2, FOXG1, DCX, BOC, DCLK1	526	177	8260	2.12928	0.000794618	0.0856817
GOTERM_BP_FAT	GO:0032990~cell part morphogenesis	24	3.3195	RTN4RL1, NTF3, STXBP1, NR4A2, GAS1, NRN1, CDH4, NTN1, MYCBP2, SLIT3, NUMBL, ALCAM, NOTCH1, ATOH1, PTK2, SEMA4F, CXCR4, ANK3, BCL11B, BCL2, FOXG1, DCX, BOC, DCLK1	526	186	8260	2.02625	0.00156769	0.121197
GOTERM_BP_FAT	GO:0045941~positive regulation of transcription	45	6.22407	ING5, HMGB1, CNBP, ELF1, ELF4, CRTC1, ABLIM3, TBX20, AHCTF1, FOXO1, STAT6, ATOH1, BCL11B, POU3F3, POU3F1, MAML3, MKL1, FOXD3, IL4, MAF, ESRRA, SATB2, NTF3, MTA2, PTF1A, GRIN1, MAML2, NR4A2, MED12, SIX3, LEF1, GRHL3, AFF1, TEAD3, USF1, PPARGC1B, HES1, ASCL1, NCOA1, NOTCH1, MSX1, HNF4A, YAF2, ATXN7, NSD1	526	415	8260	1.70278	0.000497022	0.0685002
GOTERM_BP_FAT	GO:0045935~positive regulation of nucleobase, nucleoside, nucleotide and nucleic acid metabolic process	45	6.22407	ING5, HMGB1, CNBP, ELF1, ELF4, CRTC1, ABLIM3, TBX20, AHCTF1, FOXO1, STAT6, ATOH1, BCL11B, POU3F3, POU3F1, MAML3, MKL1, FOXD3, IL4, MAF, ESRRA, SATB2, NTF3, MTA2, PTF1A, GRIN1, MAML2, NR4A2, MED12, SIX3, LEF1, GRHL3, AFF1, TEAD3, USF1, PPARGC1B, HES1, ASCL1, NCOA1, NOTCH1, MSX1, HNF4A, YAF2, ATXN7, NSD1	526	440	8260	1.60603	0.00168216	0.113213
GOTERM_BP_FAT	GO:0051173~positive regulation of nitrogen compound metabolic process	45	6.22407	ING5, HMGB1, CNBP, ELF1, ELF4, CRTC1, ABLIM3, TBX20, AHCTF1, FOXO1, STAT6, ATOH1, BCL11B, POU3F3, POU3F1, MAML3, MKL1, FOXD3, IL4, MAF, ESRRA, SATB2, NTF3, MTA2, PTF1A, GRIN1, MAML2, NR4A2, MED12, SIX3, LEF1, GRHL3, AFF1, TEAD3, USF1, PPARGC1B, HES1, ASCL1, NCOA1, NOTCH1, MSX1, HNF4A, YAF2, ATXN7, NSD1	526	447	8260	1.58088	0.00220755	0.120042
GOTERM_BP_FAT	GO:0010557~positive regulation of macromolecule biosynthetic process	47	6.50069	ING5, HMGB1, CNBP, ELF1, ELF4, CRTC1, ABLIM3, TBX20, AHCTF1, FOXO1, STAT6, ATOH1, SORBS1, BCL11B, POU3F3, POU3F1, MAML3, MKL1, FOXD3, IL4, MAF, ESRRA, SATB2, NTF3, MTA2, PTF1A, GRIN1, MAML2, NR4A2, MED12, SIX3, LEF1, GRHL3, AFF1, TEAD3, USF1, PPARGC1B, HES1, ASCL1, NCOA1, NOTCH1, MSX1, HNF4A, YAF2, ATXN7, PTMS, NSD1	526	453	8260	1.62927	0.000948979	0.0922593
GOTERM_BP_FAT	GO:0031328~positive regulation of cellular biosynthetic process	47	6.50069	ING5, HMGB1, CNBP, ELF1, ELF4, CRTC1, ABLIM3, TBX20, AHCTF1, FOXO1, STAT6, ATOH1, SORBS1, BCL11B, POU3F3, POU3F1, MAML3, MKL1, FOXD3, IL4, MAF, ESRRA, SATB2, NTF3, MTA2, PTF1A, GRIN1, MAML2, NR4A2, MED12, SIX3, LEF1, GRHL3, AFF1, TEAD3, USF1, PPARGC1B, HES1, ASCL1, NCOA1, NOTCH1, MSX1, HNF4A, YAF2, ATXN7, PTMS, NSD1	526	466	8260	1.58382	0.00167763	0.116585
GOTERM_BP_FAT	GO:0009891~positive regulation of biosynthetic process	47	6.50069	ING5, HMGB1, CNBP, ELF1, ELF4, CRTC1, ABLIM3, TBX20, AHCTF1, FOXO1, STAT6, ATOH1, SORBS1, BCL11B, POU3F3, POU3F1, MAML3, MKL1, FOXD3, IL4, MAF, ESRRA, SATB2, NTF3, MTA2, PTF1A, GRIN1, MAML2, NR4A2, MED12, SIX3, LEF1, GRHL3, AFF1, TEAD3, USF1, PPARGC1B, HES1, ASCL1, NCOA1, NOTCH1, MSX1, HNF4A, YAF2, ATXN7, PTMS, NSD1	526	470	8260	1.57034	0.00202119	0.116412
INTERPRO	IPR018122:Transcription factor, fork head, conserved site	9	1.24481	FOXQ1, FOXJ2, FOXG1, FOXO1, FOXN2, FOXN3, FOXP1, FOXP2, FOXD3	661	36	10737	4.06089	0.00127062	0.486359
INTERPRO	IPR001766:Transcription factor, fork head	9	1.24481	FOXQ1, FOXJ2, FOXG1, FOXO1, FOXN2, FOXN3, FOXP1, FOXP2, FOXD3	661	36	10737	4.06089	0.00127062	0.486359
SMART	SM00339:FH	9	1.24481	FOXQ1, FOXJ2, FOXG1, FOXO1, FOXN2, FOXN3, FOXP1, FOXP2, FOXD3	442	36	6300	3.56335	0.00285999	0.304927
GOTERM_MF_FAT	GO:0017075~syntaxin-1 binding	5	0.691563	SYP, CPLX2, STXBP1, VAMP2, SNAP25	493	8	7998	10.1395	0.000811605	0.206901
GOTERM_MF_FAT	GO:0019905~syntaxin binding	5	0.691563	SYP, CPLX2, STXBP1, VAMP2, SNAP25	493	23	7998	3.52677	0.0493495	0.764226
GOTERM_MF_FAT	GO:0000149~SNARE binding	5	0.691563	SYP, CPLX2, STXBP1, VAMP2, SNAP25	493	26	7998	3.11983	0.0722006	0.831857
SP_PIR_KEYWORDS	ank repeat	19	2.62794	NFKBIZ, ANKS1B, EHMT1, RAI14, TRANK1, SHANK3, NOTCH2, TEX14, NOTCH1, ZDHHC17, ANK3, BCORL1, TANC2, ANKRD12, ASB1, DGKZ, AGAP2, GABPB2, BTBD11	672	162	11146	1.94531	0.00865356	0.226721
INTERPRO	IPR002110:Ankyrin	19	2.62794	NFKBIZ, ANKS1B, EHMT1, RAI14, TRANK1, SHANK3, NOTCH2, TEX14, NOTCH1, ZDHHC17, ANK3, BCORL1, TANC2, ANKRD12, ASB1, DGKZ, AGAP2, GABPB2, BTBD11	661	163	10737	1.89342	0.0112333	0.731649
SMART	SM00248:ANK	19	2.62794	NFKBIZ, ANKS1B, EHMT1, RAI14, TRANK1, SHANK3, NOTCH2, TEX14, NOTCH1, ZDHHC17, ANK3, BCORL1, TANC2, ANKRD12, ASB1, DGKZ, AGAP2, GABPB2, BTBD11	442	163	6300	1.66144	0.0352843	0.838755
GOTERM_BP_FAT	GO:0016481~negative regulation of transcription	30	4.14938	TBX20, CBX4, CBX3, TXN1, ATN1, HEXIM1, POU3F3, BHLHE40, SKIL, NR2F2, FOXD3, SATB2, EHMT1, MTA2, SIX3, FZD1, LEF1, IRF2BP1, PKIA, FOXP1, FOXP2, HES1, CTNNBIP1, MSX1, HIPK1, HDAC1, YAF2, ZFP281, ST18, NSD1	526	304	8260	1.54968	0.0179426	0.444192
GOTERM_BP_FAT	GO:0045934~negative regulation of nucleobase, nucleoside, nucleotide and nucleic acid metabolic process	30	4.14938	TBX20, CBX4, CBX3, TXN1, ATN1, HEXIM1, POU3F3, BHLHE40, SKIL, NR2F2, FOXD3, SATB2, EHMT1, MTA2, SIX3, FZD1, LEF1, IRF2BP1, PKIA, FOXP1, FOXP2, HES1, CTNNBIP1, MSX1, HIPK1, HDAC1, YAF2, ZFP281, ST18, NSD1	526	321	8260	1.46761	0.033732	0.591772
GOTERM_BP_FAT	GO:0010629~negative regulation of gene expression	30	4.14938	TBX20, CBX4, CBX3, TXN1, ATN1, HEXIM1, POU3F3, BHLHE40, SKIL, NR2F2, FOXD3, SATB2, EHMT1, MTA2, SIX3, FZD1, LEF1, IRF2BP1, PKIA, FOXP1, FOXP2, HES1, CTNNBIP1, MSX1, HIPK1, HDAC1, YAF2, ZFP281, ST18, NSD1	526	335	8260	1.40628	0.0542675	0.708154
GOTERM_CC_FAT	GO:0001725~stress fiber	5	0.691563	LIMA1, SORBS1, ACTN4, PDLIM7, MYH9	444	21	7466	4.00365	0.0327241	0.410909
GOTERM_CC_FAT	GO:0032432~actin filament bundle	5	0.691563	LIMA1, SORBS1, ACTN4, PDLIM7, MYH9	444	22	7466	3.82166	0.0381819	0.446242
GOTERM_CC_FAT	GO:0042641~actomyosin	5	0.691563	LIMA1, SORBS1, ACTN4, PDLIM7, MYH9	444	25	7466	3.36306	0.0574855	0.494328
GOTERM_BP_FAT	GO:0010558~negative regulation of macromolecule biosynthetic process	31	4.28769	TBX20, CBX4, CBX3, TXN1, ATN1, HEXIM1, POU3F3, BHLHE40, SKIL, NR2F2, FOXD3, SATB2, EHMT1, MTA2, SIX3, FZD1, LEF1, IRF2BP1, PKIA, FOXP1, FOXP2, INHBB, HES1, CTNNBIP1, MSX1, HIPK1, HDAC1, YAF2, ZFP281, ST18, NSD1	526	337	8260	1.44453	0.0379111	0.613686
GOTERM_BP_FAT	GO:0031327~negative regulation of cellular biosynthetic process	31	4.28769	TBX20, CBX4, CBX3, TXN1, ATN1, HEXIM1, POU3F3, BHLHE40, SKIL, NR2F2, FOXD3, SATB2, EHMT1, MTA2, SIX3, FZD1, LEF1, IRF2BP1, PKIA, FOXP1, FOXP2, INHBB, HES1, CTNNBIP1, MSX1, HIPK1, HDAC1, YAF2, ZFP281, ST18, NSD1	526	346	8260	1.40695	0.0503369	0.695479
GOTERM_BP_FAT	GO:0009890~negative regulation of biosynthetic process	31	4.28769	TBX20, CBX4, CBX3, TXN1, ATN1, HEXIM1, POU3F3, BHLHE40, SKIL, NR2F2, FOXD3, SATB2, EHMT1, MTA2, SIX3, FZD1, LEF1, IRF2BP1, PKIA, FOXP1, FOXP2, INHBB, HES1, CTNNBIP1, MSX1, HIPK1, HDAC1, YAF2, ZFP281, ST18, NSD1	526	349	8260	1.39486	0.0550797	0.706309
UP_SEQ_FEATURE	domain:Doublecortin 2	3	0.414938	DCDC2A, DCX, DCLK1	670	6	10948	8.17015	0.047446	0.991531
UP_SEQ_FEATURE	domain:Doublecortin 1	3	0.414938	DCDC2A, DCX, DCLK1	670	6	10948	8.17015	0.047446	0.991531
INTERPRO	IPR003533:Doublecortin	3	0.414938	DCDC2A, DCX, DCLK1	661	6	10737	8.12179	0.0479628	0.967743
SMART	SM00537:DCX	3	0.414938	DCDC2A, DCX, DCLK1	442	6	6300	7.1267	0.0607396	0.897075
GOTERM_BP_FAT	GO:0010907~positive regulation of glucose metabolic process	3	0.414938	HMGB1, HNF4A, SORBS1	526	5	8260	9.42205	0.035456	0.601528
GOTERM_BP_FAT	GO:0045913~positive regulation of carbohydrate metabolic process	3	0.414938	HMGB1, HNF4A, SORBS1	526	5	8260	9.42205	0.035456	0.601528
GOTERM_BP_FAT	GO:0010676~positive regulation of cellular carbohydrate metabolic process	3	0.414938	HMGB1, HNF4A, SORBS1	526	5	8260	9.42205	0.035456	0.601528
GOTERM_BP_FAT	GO:0006109~regulation of carbohydrate metabolic process	3	0.414938	HMGB1, HNF4A, SORBS1	526	8	8260	5.88878	0.0874794	0.807379
GOTERM_BP_FAT	GO:0010906~regulation of glucose metabolic process	3	0.414938	HMGB1, HNF4A, SORBS1	526	8	8260	5.88878	0.0874794	0.807379
GOTERM_BP_FAT	GO:0010675~regulation of cellular carbohydrate metabolic process	3	0.414938	HMGB1, HNF4A, SORBS1	526	8	8260	5.88878	0.0874794	0.807379
INTERPRO	IPR012680:Laminin G, subdomain 2	6	0.829876	NRXN2, FAT3, CNTNAP2, CNTNAP1, NRXN1, SLIT3	661	32	10737	3.04567	0.043862	0.96518
INTERPRO	IPR001791:Laminin G	6	0.829876	NRXN2, FAT3, CNTNAP2, CNTNAP1, NRXN1, SLIT3	661	36	10737	2.70726	0.0673348	0.97408
SMART	SM00282:LamG	6	0.829876	NRXN2, FAT3, CNTNAP2, CNTNAP1, NRXN1, SLIT3	442	36	6300	2.37557	0.103526	0.901058
GOTERM_BP_FAT	GO:0001662~behavioral fear response	4	0.55325	GRIN2B, GRM7, BCL2, NEUROD2	526	12	8260	5.23447	0.0365043	0.603781
GOTERM_BP_FAT	GO:0002209~behavioral defense response	4	0.55325	GRIN2B, GRM7, BCL2, NEUROD2	526	12	8260	5.23447	0.0365043	0.603781
GOTERM_BP_FAT	GO:0042596~fear response	4	0.55325	GRIN2B, GRM7, BCL2, NEUROD2	526	15	8260	4.18758	0.0655907	0.752564
GOTERM_BP_FAT	GO:0033555~multicellular organismal response to stress	4	0.55325	GRIN2B, GRM7, BCL2, NEUROD2	526	30	8260	2.09379	0.297088	0.969628
GOTERM_BP_FAT	GO:0042326~negative regulation of phosphorylation	5	0.691563	HNF4A, INPP5K, ATXN7, IGFBP3, PRKCD	526	24	8260	3.27155	0.0622934	0.744215
GOTERM_BP_FAT	GO:0045936~negative regulation of phosphate metabolic process	5	0.691563	HNF4A, INPP5K, ATXN7, IGFBP3, PRKCD	526	26	8260	3.01989	0.0794265	0.788655
GOTERM_BP_FAT	GO:0010563~negative regulation of phosphorus metabolic process	5	0.691563	HNF4A, INPP5K, ATXN7, IGFBP3, PRKCD	526	26	8260	3.01989	0.0794265	0.788655
GOTERM_MF_FAT	GO:0004467~long-chain-fatty-acid-CoA ligase activity	3	0.414938	ACSL1, ACSL3, SLC27A4	493	7	7998	6.95277	0.0645294	0.809106
GOTERM_MF_FAT	GO:0015645~fatty-acid ligase activity	3	0.414938	ACSL1, ACSL3, SLC27A4	493	7	7998	6.95277	0.0645294	0.809106
GOTERM_MF_FAT	GO:0016877~ligase activity, forming carbon-sulfur bonds	3	0.414938	ACSL1, ACSL3, SLC27A4	493	16	7998	3.04184	0.258104	0.954926
GOTERM_BP_FAT	GO:0051963~regulation of synaptogenesis	3	0.414938	PTK2, GRIN1, WNT7A	526	7	8260	6.73004	0.0684186	0.764279
GOTERM_BP_FAT	GO:0050807~regulation of synapse organization	3	0.414938	PTK2, GRIN1, WNT7A	526	10	8260	4.71103	0.129381	0.878009
GOTERM_BP_FAT	GO:0050803~regulation of synapse structure and activity	3	0.414938	PTK2, GRIN1, WNT7A	526	12	8260	3.92586	0.174804	0.924767
