# Supplementary material for: Circulating microRNA signature of genotype‐by‐age interactions in the long‐lived Ames dwarf mouse
Source: Aging Cell. 2015 Jul 14;14(6):1055–66. doi: 10.1111/acel.12373 (PMC4693471; doi:10.1111/acel.12373)
Supplement: Supplementary file 9 — Table S8 Circulating 5′ tRNA halves exhibiting significant genotype‐by‐age interaction. [file ACEL-14-1055-s009.xlsx]

## Sheet: Sheet1
Table S8. Circulating 5’ tRNA halves exhibiting significant genotype-by-age interaction.
		Age effect in Normal3				Age effect in DF3				Genotype-by-age interaction4
	CPM2	FC	PValue	FDR		FC	PValue	FDR		FC	PValue	FDR
tRNA gene name1	5’ tRNA halves whose serum abundance decreases with age in normal mice but remains unchanged in df/df mice
chr17.tRNA457-CysGCA	46.8201	-2.34526	0.012097	0.161797		1.25002	0.501048	0.953931		2.93163	0.0232305	0.265929
chr9.tRNA593-CysGCA	46.4903	-2.26266	0.0267524	0.215505		1.30536	0.460698	0.953931		2.95359	0.0356033	0.279308
chr6.tRNA157-CysGCA	46.2191	-2.1826	0.0328877	0.241535		1.37337	0.376841	0.953931		2.99751	0.0320434	0.279308
chr5.tRNA1628-LysCTT	12.9509	-1.77788	0.00424595	0.108467		1.01424	0.942861	1		1.8032	0.0362786	0.279308
	5’ tRNA halves whose serum abundance increases with age in normal mice but remains unchanged in df/df mice
chr3.tRNA749-HisGTG	51.6571	1.88403	0.0171935	0.163635		-1.2268	0.439005	0.953931		-2.31132	0.025255	0.267949
chr13.tRNA84-AspGTC	6.16506	2.68348	0.00331308	0.100553		-1.5287	0.208968	0.93459		-4.10224	0.00303047	0.207545
	5’ tRNA halves whose serum abundance does not change with age in normal mice but decreases in df/df mice
chr17.tRNA995-ProTGG	65.09	1.25599	0.285213	0.678338		-1.73547	0.00949216	0.459185		-2.17973	0.00961993	0.236464
chr14.tRNA711-ProAGG	64.195	1.24594	0.3138	0.689252		-1.72223	0.012505	0.459185		-2.14579	0.0132122	0.249883
chr7.tRNA979-ProAGG	64.3349	1.17872	0.439175	0.767173		-1.64151	0.0192147	0.459185		-1.93487	0.0277036	0.279308
chr13.tRNA969-ProAGG	62.4614	1.10207	0.657351	0.904897		-1.66434	0.0196468	0.459185		-1.83422	0.0496876	0.332525
chr11.tRNA207-ProTGG	130.135	1.23957	0.320905	0.694496		-1.65325	0.0201584	0.459185		-2.04932	0.0189883	0.260576
chr3.tRNA92-ProTGG	131.215	1.25647	0.290792	0.678338		-1.63803	0.0223739	0.459185		-2.05814	0.0181424	0.260576
chr11.tRNA396-ProCGG	130.883	1.16493	0.484074	0.792533		-1.63557	0.0241836	0.459185		-1.90532	0.036599	0.279308
chr3.tRNA93-ProAGG	129.404	1.19422	0.414318	0.766929		-1.62757	0.0251008	0.459185		-1.94367	0.0306076	0.279308
chr1.tRNA672-ProAGG	127.953	1.25067	0.314065	0.689252		-1.61928	0.0300138	0.478488		-2.02518	0.0246501	0.267949
chr6.tRNA46-ProAGG	128.996	1.20695	0.37868	0.757061		-1.58707	0.0305081	0.478488		-1.91552	0.0313424	0.279308
chr1.tRNA1030-ProCGG	64.22	1.1989	0.398549	0.75707		-1.58623	0.0307992	0.478488		-1.90173	0.0338278	0.279308
chr17.tRNA82-ProCGG	129.542	1.22032	0.362879	0.751677		-1.57424	0.0379821	0.504152		-1.92108	0.0347669	0.279308
chr14.tRNA193-ProTGG	130.025	1.21672	0.37186	0.757061		-1.57662	0.0380509	0.504152		-1.91832	0.0358563	0.279308
1Transfer RNA genes identified with tRNAscan-SE [http://gtrnadb.ucsc.edu; Mus musculus (mm10 Dec 2011)].
2Average tRNA read counts-per-million computed over all libraries and taking into account the estimated dispersions and the libraries sizes.
It represents a measure of the overall expression level of the tRNA halves.
3Fold change and Pvalue for differential abundance were computed by EdgeR from pairwise comparisons for each tRNA half between the young and old groups within each of the indicated genotypes.
Age effect is considered significant if |FC| ≥ 1.5 and PValue < 0.05.
4Fold change of the interaction represents the difference of the fold changes between DF and Normal with respect to age.
Only tRNA halves with an interaction |FC| > 1.5 and a PValue < 0.05 are reported.
